# Supplementary material for: Striatal adenosine A2A receptor neurons control active-period sleep via parvalbumin neurons in external globus pallidus
Source: eLife. 2017 Oct 12;6:e29055. doi: 10.7554/eLife.29055 (PMC5655138; doi:10.7554/eLife.29055)
Supplement: Figure 1—source data 1. [file elife-29055-fig1-data1.xlsx]

## Sheet: Figure 1C
Figure 1C
	n = 8
	NREM sleep	vehicle	1	2	3	4	5	6	7	8					mean	SEM
		19:00:00	0	1.14	10.32	10.32	16.32	16.98	14.64	11.64					10.17	2.28096
		20:00:00	17.82	6.36	8.64	9.18	12	7.5	20.82	10.5					11.6025	1.81242
		21:00:00	20.16	16.32	30.18	0	15	17.82	22.14	10.86					16.56	3.10645
		22:00:00	13.14	25.86	21.18	28.5	19.98	11.52	19.68	39					22.3575	3.11561
		23:00:00	44.34	15.48	13.68	15.18	13.86	27.18	6.36	23.82					19.9875	4.15317
		1900-01-01	13.02	19.98	33.48	31.98	15.36	17.34	11.34	0					17.8125	3.8713
		1900-01-01 01:00:00	15.36	19.98	22.14	16.02	31.68	20.34	28.68	37.32					23.94	2.76981
		1900-01-01 02:00:00	26.82	36.48	32.52	40.02	13.68	34.5	37.86	23.82					30.7125	3.10919
		1900-01-01 03:00:00	37.86	26.16	23.34	16.14	33.18	27.84	27	37.02					28.5675	2.56912
		1900-01-01 04:00:00	32.16	19.14	17.64	29.34	28.5	24.48	32.82	36.36					27.555	2.34942
		1900-01-01 05:00:00	8.52	25.14	19.86	19.68	20.82	25.98	28.98	38.16					23.3925	3.02702
		1900-01-01 06:00:00	21.66	40.68	33	24.48	15.36	9.66	22.14	34.32					25.1625	3.64585
		CNO	1	2	3	4	5	6	7	8					mean	SEM
		19:00:00	25.32	23.82	31.5	31.86	32.34	43.5	24	23.64					29.4975	2.42
		20:00:00	37.32	32.34	30.18	30.66	20.52	26.82	32.52	31.68					30.255	1.73288
		21:00:00	17.82	22.14	35.52	10.14	22.86	24.84	22.32	29.52					23.145	2.65892
		22:00:00	19.5	21.36	31.86	7.86	25.14	24.18	22.14	33.66					23.2125	2.81147
		23:00:00	28.68	23.16	24	35.52	24.48	18.84	32.34	33.66					27.585	2.07978
		1900-01-01	12.66	22.68	14.52	10.86	16.14	21.84	8.16	14.82					15.21	1.77472
		1900-01-01 01:00:00	1900-01-25 00:28:48	1900-01-21 08:38:24	1900-01-21 08:38:24	1900-01-25 12:00:00	1900-02-08	1900-01-27 04:19:12	1900-02-09 23:31:12	1900-01-31 12:00:00					28.9875	2.66562
		1900-01-01 02:00:00	30.48	22.68	34.5	35.64	19.68	41.52	25.5	35.34					30.6675	2.63996
		1900-01-01 03:00:00	18	36.36	22.86	14.64	33.18	21.48	7.32	16.98					21.3525	3.3799
		1900-01-01 04:00:00	27.48	22.32	24.84	31.5	15.66	25.98	35.64	33.36					27.0975	2.28234
		1900-01-01 05:00:00	18.36	10.68	12.18	19.02	15.48	16.14	27.66	13.14					16.5825	1.88649
		1900-01-01 06:00:00	22.86	25.98	33.66	21	0	2.64	7.86	31.86					18.2325	4.62129
	wake	vehicle	1	2	3	4	5	6	7	8					mean	SEM
		19:00:00	60	57.18	49.68	49.68	41.34	43.02	45.36	48.36					49.3275	2.29936
		20:00:00	42.18	53.64	48.36	49.02	48	52.5	38.52	49.5					47.715	1.78572
		21:00:00	39.84	40.98	26.16	60	44.64	40.86	36.18	49.14					42.225	3.46752
		22:00:00	45.36	32.64	37.32	27.66	39.66	48.48	37.14	14.34					35.325	3.79415
		23:00:00	10.86	41.64	44.34	43.14	44.64	32.52	53.64	33.36					38.0175	4.54482
		1900-01-01	46.68	38.64	21	22.02	44.64	41.16	46.98	60					40.14	4.63332
		1900-01-01 01:00:00	44.34	37.14	34.14	43.98	24.84	39.66	27.66	19.68					33.93	3.21146
		1900-01-01 02:00:00	31.5	16.5	22.5	13.5	46.32	21.36	19.86	32.64					25.5225	3.78766
		1900-01-01 03:00:00	16.68	29.52	31.86	43.68	24.36	31.32	28.98	17.52					27.99	3.06558
		1900-01-01 04:00:00	26.52	39.48	40.02	29.82	29.52	34.32	23.16	20.82					30.4575	2.50246
		1900-01-01 05:00:00	51.48	32.34	38.16	40.02	35.34	32.34	28.02	16.98					34.335	3.5126
		1900-01-01 06:00:00	36.66	13.68	21.84	30.84	44.64	50.34	34.32	21.48					31.725	4.37828
		CNO	1	2	3	4	5	6	7	8					mean	SEM
		19:00:00	34.68	36.18	28.5	28.14	27.66	16.5	35.52	36.36					30.4425	2.4012
		20:00:00	22.68	27	28.32	28.68	39.48	33.18	26.16	26.64					29.0175	1.81975
		21:00:00	41.82	36.84	21.36	46.86	37.14	34.02	36.66	28.32					35.3775	2.76582
		22:00:00	40.32	35.82	23.64	50.52	32.64	29.52	36.48	24.36					34.1625	3.11759
		23:00:00	29.34	31.86	33	21.18	32.82	41.16	22.86	24.84					29.6325	2.31343
		1900-01-01	46.02	37.32	42.18	48	42.84	36.36	51.66	41.82					43.275	1.82714
		1900-01-01 01:00:00	34.32	33.66	36	32.82	18	31.5	12.84	23.64					27.8475	3.04757
		1900-01-01 02:00:00	26.16	32.64	19.98	21.48	37.32	12.66	31.86	21.18					25.41	2.87126
		1900-01-01 03:00:00	38.34	15	31.86	43.86	22.86	35.34	52.68	41.34					35.16	4.22489
		1900-01-01 04:00:00	28.98	34.32	32.64	24.66	42.84	31.68	21.36	23.34					29.9775	2.47082
		1900-01-01 05:00:00	41.16	49.14	44.52	40.98	42.84	43.02	28.32	46.86					42.105	2.20185
		1900-01-01 06:00:00	31.14	30.66	18.48	38.82	60	57.36	51.36	22.5					38.79	5.59846

## Sheet: Figure 1D
Figure 1D
	n = 8
	power density of NREM sleep (%)	vehicle	Frequancy(Hz)	1	2	3	4	5	6	7	8				mean
			0	0.567868	1.14896	0.686019	0.531939	0.258824	0.216984	0.328839	0.194102				0.491692
			0.5	2.817	6.23627	3.31225	2.70289	1.13169	1.00701	1.61927	0.933313				2.46996
			1	4.16294	6.67434	4.60655	3.5564	1.97285	1.73598	2.74106	1.84255				3.41158
			1.5	5.03961	7.83045	5.68836	4.2455	2.51835	2.21981	3.40097	2.75064				4.21171
			2	5.27444	11.2414	6.19703	4.64778	2.95536	2.66486	3.63623	3.62392				5.03013
			2.5	5.55636	10.8494	5.7864	4.53358	3.78345	3.04212	3.67492	3.97951				5.15071
			3	6.24494	6.374	5.06435	4.54693	5.14268	3.42767	3.70005	4.38805				4.86108
			3.5	7.57443	4.24229	4.60373	4.70289	5.32115	3.47706	3.86333	5.78361				4.94606
			4	6.40662	3.7601	3.97961	4.44292	4.50439	3.61596	4.34652	8.06551				4.8902
			4.5	4.41002	3.32552	3.74071	4.03208	4.04913	3.84835	5.13567	8.04718				4.57358
			5	3.79059	2.9396	3.76228	3.78678	4.23488	3.88859	4.74684	5.01328				4.02035
			5.5	3.56235	2.71062	3.5256	3.82488	4.01203	4.25417	3.83158	3.46883				3.64876
			6	3.41076	2.6045	3.5367	3.89781	3.9901	4.36309	3.92862	3.24978				3.62267
			6.5	3.37916	2.61424	3.71003	4.11663	4.26298	4.55491	4.07743	3.40884				3.76553
			7	3.38857	2.54718	3.79999	4.17929	4.31037	4.53227	4.17136	3.65707				3.82326
			7.5	3.25015	2.52115	3.68983	4.33793	4.26989	4.42529	4.17934	3.79643				3.80875
			8	2.96821	2.24779	3.39582	3.706	4.06452	4.13031	3.85339	3.71686				3.51036
			8.5	2.5938	2.044	2.97149	3.10934	3.6229	3.9598	3.36836	3.36796				3.12971
			9	2.38783	1.80181	2.65991	2.9431	3.43281	3.4462	2.88054	3.00164				2.81923
			9.5	2.10944	1.55623	2.39544	2.4768	3.01712	3.1042	2.67655	2.74843				2.51053
			10	1.98056	1.35147	2.18793	2.17761	2.55989	3.02522	2.42599	2.31319				2.25273
			10.5	1.77287	1.19769	1.98913	2.12087	2.44843	2.52541	2.17574	1.98219				2.02654
			11	1.56335	1.09899	1.70095	1.82909	2.23904	2.16041	2.0655	1.77452				1.80398
			11.5	1.50306	1.02284	1.44419	1.71436	1.97256	2.07838	1.90869	1.58035				1.65305
			12	1.35109	0.90551	1.33631	1.47182	1.74589	1.95645	1.88486	1.53481				1.52334
			12.5	1.13885	0.80925	1.23251	1.31765	1.56443	1.7655	1.81286	1.45349				1.38682
			13	1.0158	0.737716	1.12528	1.32958	1.45607	1.66112	1.69689	1.26537				1.28598
			13.5	1.02489	0.691266	1.09876	1.23199	1.3579	1.6166	1.55	1.18694				1.21979
			14	0.947064	0.655317	1.01419	1.11854	1.26492	1.57158	1.43502	1.10116				1.13847
			14.5	0.83498	0.594733	0.921794	1.0437	1.25376	1.44003	1.28979	1.03884				1.0522
			15	0.788939	0.531674	0.882748	0.927449	1.20535	1.35543	1.21965	0.954553				0.983225
			15.5	0.707653	0.486593	0.852472	0.865938	1.13986	1.22269	1.13314	0.829832				0.904772
			16	0.682056	0.455063	0.809669	0.825699	0.958779	1.21067	1.03653	0.81224				0.848839
			16.5	0.636628	0.417325	0.72489	0.738838	0.846935	1.10772	0.945356	0.72631				0.768
			17	0.557809	0.366132	0.622758	0.679986	0.767603	0.978241	0.89266	0.704003				0.696149
			17.5	0.490011	0.346535	0.571845	0.646634	0.722435	0.894661	0.817268	0.667573				0.64462
			18	0.435243	0.320722	0.516234	0.61279	0.663697	0.819863	0.719445	0.57492				0.582864
			18.5	0.399332	0.296502	0.479167	0.604959	0.616426	0.783879	0.63294	0.548141				0.545168
			19	0.377634	0.27455	0.427063	0.544836	0.563643	0.715306	0.559807	0.536014				0.499857
			19.5	0.359575	0.255731	0.37703	0.501585	0.525164	0.653865	0.514573	0.479447				0.458371
			20	0.341021	0.241275	0.35743	0.472949	0.492607	0.606203	0.472004	0.41583				0.424915
			20.5	0.314586	0.223929	0.345817	0.420366	0.433815	0.563008	0.426067	0.393512				0.390138
			21	0.286267	0.21393	0.309781	0.378111	0.407329	0.514669	0.389703	0.351793				0.356448
			21.5	0.273534	0.206498	0.2799	0.376318	0.387067	0.501046	0.354842	0.325934				0.338143
			22	0.279314	0.206845	0.258102	0.347013	0.335126	0.472446	0.323892	0.298786				0.315191
			22.5	0.246126	0.185075	0.240929	0.302579	0.300315	0.45112	0.282799	0.254491				0.282929
			23	0.224436	0.173673	0.221038	0.304583	0.265517	0.427947	0.25233	0.23089				0.262552
			23.5	0.203472	0.162277	0.202409	0.282951	0.234668	0.384642	0.226785	0.230797				0.241
			24	0.186707	0.153972	0.184992	0.258861	0.218341	0.327018	0.212066	0.212386				0.219293
			24.5	0.182056	0.147135	0.172602	0.230898	0.196959	0.294235	0.181934	0.184204				0.198753
		CNO	Frequancy(Hz)	1	2	3	4	5	6	7	8				mean
			0	0.742909	0.970507	0.652955	0.604211	0.291723	0.247164	0.300948	0.302751				0.514146
			0.5	3.98788	7.00118	3.31121	3.09592	1.33551	1.21899	1.49055	1.44958				2.86135
			1	4.43101	6.77371	4.81868	4.29379	2.27882	2.33724	2.70161	2.5853				3.77752
			1.5	4.82183	7.71142	5.96653	4.31706	2.98139	3.01836	3.42608	3.26068				4.43792
			2	5.599	10.4652	6.85256	4.32535	3.49359	3.29268	3.64502	3.85571				5.19114
			2.5	6.35179	9.40898	6.38977	4.53679	5.20566	3.5005	3.43404	4.43262				5.40752
			3	6.88736	6.06858	5.20036	4.83385	6.27369	3.51087	3.4114	4.84169				5.12848
			3.5	6.01969	4.31136	4.66057	5.08766	4.63491	3.65376	3.94643	6.9619				4.90954
			4	4.72672	3.87589	4.38938	4.76462	3.91641	4.00458	4.98308	8.70335				4.9205
			4.5	3.98251	3.40164	3.96013	4.3188	3.98083	4.25603	5.06692	5.87061				4.35468
			5	3.76672	2.87475	3.58908	4.08459	3.9285	4.49089	4.22968	3.679				3.8304
			5.5	3.66894	2.76067	3.45982	4.09856	3.9608	4.82797	4.05049	3.43658				3.78298
			6	3.51293	2.56475	3.67603	4.16887	4.07489	4.94221	4.26243	3.46575				3.83348
			6.5	3.38976	2.54976	3.92283	4.18767	4.40911	4.82782	4.33459	3.61198				3.90419
			7	3.27706	2.52821	3.83257	4.04249	4.40752	4.61507	4.14839	3.87249				3.84047
			7.5	3.20562	2.40043	3.68187	3.70989	4.1829	4.375	3.87196	3.86714				3.66185
			8	2.95293	2.30829	3.25426	3.34161	3.99108	3.78103	3.56381	3.57989				3.34661
			8.5	2.68118	2.14278	2.84052	3.02739	3.6097	3.37382	3.38056	3.22525				3.03515
			9	2.41588	1.98578	2.52042	2.68722	3.20909	3.18881	3.00106	2.79985				2.72601
			9.5	2.17617	1.91559	2.23791	2.36185	2.86195	2.94714	2.71865	2.47908				2.46229
			10	2.02572	1.67654	1.95952	2.11045	2.63877	2.66733	2.4953	2.26416				2.22972
			10.5	1.81484	1.3183	1.74675	1.963	2.37276	2.47274	2.27698	2.04527				2.00133
			11	1.61718	1.20505	1.59739	1.8356	2.20491	2.40591	2.14645	1.8846				1.86214
			11.5	1.50639	1.06691	1.39966	1.69831	2.03557	2.234	2.03813	1.6898				1.7086
			12	1.33039	0.864619	1.22983	1.55267	1.72438	1.87569	1.9035	1.4881				1.49615
			12.5	1.16227	0.840282	1.13636	1.36356	1.55768	1.67747	1.87483	1.39951				1.3765
			13	1.06424	0.739865	1.05976	1.26466	1.43076	1.48206	1.72333	1.30387				1.25857
			13.5	0.999546	0.735554	1.0136	1.12428	1.3097	1.3744	1.56809	1.14189				1.15838
			14	0.934354	0.701674	0.925388	1.0489	1.16606	1.33032	1.52226	1.06276				1.08646
			14.5	0.89196	0.641664	0.841772	0.968931	1.03598	1.18669	1.42719	0.962141				0.994541
			15	0.838524	0.565526	0.78735	0.846391	0.951199	1.06658	1.27701	0.91011				0.905335
			15.5	0.754309	0.530234	0.740224	0.765887	0.919803	0.994693	1.14953	0.834524				0.83615
			16	0.694427	0.500154	0.691023	0.698666	0.854817	0.869099	1.00364	0.751138				0.757871
			16.5	0.628885	0.476486	0.634399	0.657817	0.766933	0.821881	0.951165	0.691543				0.703639
			17	0.567882	0.451028	0.566575	0.616641	0.665953	0.784867	0.837467	0.611262				0.63771
			17.5	0.492164	0.400711	0.507849	0.564451	0.605048	0.717332	0.753858	0.550641				0.574007
			18	0.440987	0.364257	0.463937	0.509878	0.563684	0.663605	0.661545	0.505224				0.52164
			18.5	0.417424	0.317383	0.422509	0.48572	0.53131	0.608962	0.59189	0.472172				0.480921
			19	0.384002	0.311697	0.39144	0.45283	0.489696	0.533872	0.517642	0.42225				0.437928
			19.5	0.363727	0.287359	0.364919	0.426331	0.433168	0.493803	0.451172	0.37459				0.399383
			20	0.331739	0.271051	0.330466	0.410799	0.404324	0.44572	0.411624	0.332474				0.367275
			20.5	0.308152	0.241069	0.287509	0.38193	0.355066	0.423361	0.381358	0.312398				0.336355
			21	0.285923	0.22788	0.259821	0.347894	0.331787	0.385332	0.357909	0.285379				0.310241
			21.5	0.269246	0.216618	0.240581	0.337098	0.305237	0.360354	0.330044	0.267027				0.290776
			22	0.278275	0.204998	0.22827	0.338456	0.28169	0.358663	0.30707	0.241741				0.279895
			22.5	0.232459	0.20156	0.22265	0.311075	0.2593	0.353823	0.270561	0.217629				0.258632
			23	0.213127	0.182253	0.202363	0.288776	0.227091	0.317605	0.239916	0.201663				0.234099
			23.5	0.191612	0.153199	0.188852	0.264627	0.197082	0.261277	0.213092	0.179956				0.206212
			24	0.182163	0.146641	0.17819	0.242467	0.186115	0.22134	0.186974	0.163532				0.188428
			24.5	0.180191	0.13997	0.163609	0.233712	0.166025	0.201295	0.162766	0.151477				0.174881
	NREM sleep: delta power		Frequancy(Hz)	1	2	3	4	5	6	7	8
		vehicle	0.5	2.817	6.23627	3.31225	2.70289	1.13169	1.00701	1.61927	0.933313
			1	4.16294	6.67434	4.60655	3.5564	1.97285	1.73598	2.74106	1.84255
			1.5	5.03961	7.83045	5.68836	4.2455	2.51835	2.21981	3.40097	2.75064
			2	5.27444	11.2414	6.19703	4.64778	2.95536	2.66486	3.63623	3.62392
			2.5	5.55636	10.8494	5.7864	4.53358	3.78345	3.04212	3.67492	3.97951
			3	6.24494	6.374	5.06435	4.54693	5.14268	3.42767	3.70005	4.38805
			3.5	7.57443	4.24229	4.60373	4.70289	5.32115	3.47706	3.86333	5.78361
			sum	36.6697	53.4481	35.2587	28.936	22.8255	17.5745	22.6358	23.3016
			Frequancy(Hz)	1	2	3	4	5	6	7	8
		CNO	0.5	3.98788	7.00118	3.31121	3.09592	1.33551	1.21899	1.49055	1.44958
			1	4.43101	6.77371	4.81868	4.29379	2.27882	2.33724	2.70161	2.5853
			1.5	4.82183	7.71142	5.96653	4.31706	2.98139	3.01836	3.42608	3.26068
			2	5.599	10.4652	6.85256	4.32535	3.49359	3.29268	3.64502	3.85571
			2.5	6.35179	9.40898	6.38977	4.53679	5.20566	3.5005	3.43404	4.43262
			3	6.88736	6.06858	5.20036	4.83385	6.27369	3.51087	3.4114	4.84169
			3.5	6.01969	4.31136	4.66057	5.08766	4.63491	3.65376	3.94643	6.9619
			sum	38.0986	51.7404	37.1997	30.4904	26.2036	20.5324	22.0551	27.3875

## Sheet: Figure 1G
Figure 1G
	n = 6
	NREM sleep	vehicle	1	2	3	4	5	6							mean	SEM
		19:00:00	24.48	17.52	19.98	25.14	0.36	0							14.58	4.69791
		20:00:00	0	23.64	31.98	28.32	25.98	0							18.32	5.90146
		21:00:00	25.86	16.02	23.16	25.14	13.5	0							17.28	4.01848
		22:00:00	22.14	31.32	27.18	28.02	23.34	25.5							26.25	1.36168
		23:00:00	31.32	14.34	28.68	25.86	33.84	43.14							29.53	3.88132
		1900-01-01	22.68	26.64	24.66	19.5	5.16	13.32							18.66	3.30309
		1900-01-01 01:00:00	34.98	23.82	25.32	28.5	12.36	20.52							24.25	3.10811
		1900-01-01 02:00:00	39.84	38.34	2.64	24.84	11.64	43.02							26.72	6.79126
		1900-01-01 03:00:00	25.86	21	30.18	37.5	32.82	4.14							25.25	4.81573
		1900-01-01 04:00:00	17.52	15.36	31.32	15.66	6.18	17.52							17.26	3.30028
		1900-01-01 05:00:00	28.02	42.84	32.34	27.18	0	18							24.73	5.943
		1900-01-01 06:00:00	33.48	30	38.34	19.86	0	27.36							24.84	5.57286
		CNO	1	2	3	4	5	6							mean	SEM
		19:00:00	17.82	26.16	27.36	39.84	13.68	0							20.81	5.55727
		20:00:00	0	17.16	36.66	40.98	17.16	0							18.66	7.12525
		21:00:00	15.48	29.16	27.18	24.36	33.18	0							21.56	4.94641
		22:00:00	35.64	18.84	31.14	23.64	30.36	19.68							26.55	2.7888
		23:00:00	30.66	27.84	30.48	38.16	0	14.16							23.55	5.69564
		1900-01-01	20.16	27.18	28.14	20.82	26.34	45.48							28.02	3.75062
		1900-01-01 01:00:00	36.18	31.02	30	32.52	0	15.48							24.2	5.64084
		1900-01-01 02:00:00	35.82	22.02	1.68	28.14	37.68	21.36							24.45	5.3287
		1900-01-01 03:00:00	6	26.82	25.32	42.48	33.66	30.18							27.41	4.95629
		1900-01-01 04:00:00	26.82	26.16	25.5	29.64	23.64	14.34							24.35	2.15552
		1900-01-01 05:00:00	38.82	32.34	12.18	35.82	16.5	24.36							26.67	4.40537
		1900-01-01 06:00:00	26.52	16.32	37.98	50.52	18.48	23.16							28.83	5.33943
	n = 6
	wake
		vehicle	1	2	3	4	5	6							mean	SEM
		19:00:00	32.82	40.02	37.02	31.02	59.64	60							43.42	5.34361
		20:00:00	60	35.64	21.18	23.64	31.86	60							38.72	7.06466
		21:00:00	31.5	43.68	33.48	30.36	44.64	60							40.61	4.62071
		22:00:00	37.86	25.5	28.32	28.5	34.14	33							31.22	1.86468
		23:00:00	26.34	45.66	29.16	31.68	21.36	9							27.2	4.93548
		1900-01-01	36.66	31.32	34.14	39.36	54.84	41.64							39.66	3.38363
		1900-01-01 01:00:00	25.02	33.84	28.98	27.84	46.98	38.34							33.5	3.31475
		1900-01-01 02:00:00	16.86	17.82	57.36	32.64	47.16	9.18							30.17	7.75525
		1900-01-01 03:00:00	33.84	37.14	28.32	18.84	19.68	55.86							32.28	5.58911
		1900-01-01 04:00:00	41.82	44.64	24.66	41.82	51.84	40.5							40.88	3.6481
		1900-01-01 05:00:00	31.68	13.98	26.52	30	60	40.02							33.7	6.29771
		1900-01-01 06:00:00	22.5	26.16	11.52	37.68	60	29.52							31.23	6.73954
		CNO	1	2	3	4	5	6							mean	SEM
		41967.8	41.82	33.84	31.68	15.18	46.32	60							38.14	6.1798
		41967.8	60	42.36	18.84	13.14	39.84	60							39.03	8.10176
		41967.9	43.32	28.32	31.5	35.64	23.82	60							37.1	5.32302
		41967.9	20.64	40.14	25.32	33.84	26.16	36.66							30.46	3.08171
		41968	27	24.36	27.84	20.52	60	45.36							34.18	6.23549
		41968	39.66	32.16	29.16	39.18	28.32	5.64							29.02	5.0775
		41968	20.64	23.64	30	26.82	60	39.18							33.38	5.92705
		41968.1	20.82	33.66	57.84	30.48	18	37.98							33.13	5.83627
		41968.1	52.98	27.84	33.48	14.16	18.66	24.48							28.6	5.60675
		41968.2	32.64	31.86	32.34	28.98	31.86	45.36							33.84	2.36545
		41968.2	20.34	22.98	47.82	20.82	41.34	32.16							30.91	4.73538
		41968.2	33.18	43.68	18.36	7.32	39	32.16							28.95	5.55631

## Sheet: Figure 1H
Figure 1H
	n = 6 mice. One mice power spectrum data was removed, as there was no NREM and REM sleep following vehicle or CNO injection over 3h.
	power density of NREM sleep (%)	vehicle	Frequancy(Hz)	1	2	3	4	5				mean
			0	0.372718	0.258811	0.286157	0.601726	0.373976				0.378678
			0.5	1.85026	1.35707	1.34408	3.12677	1.63548				1.86273
			1	2.86151	2.41068	2.23858	4.68337	2.59473				2.95777
			1.5	3.33078	3.06751	3.3421	4.71185	3.84733				3.65992
			2	4.17446	3.55007	4.20551	4.48592	5.2266				4.32851
			2.5	5.4965	3.78846	4.9712	4.43581	5.36394				4.81118
			3	5.43317	3.95722	5.54584	4.54242	4.91643				4.87902
			3.5	4.22821	4.13652	5.37709	4.66459	4.68716				4.61871
			4	3.66599	4.21369	5.14933	4.6413	4.38614				4.41129
			4.5	3.45562	4.33992	4.93449	4.4944	4.10491				4.26587
			5	3.54658	4.43557	4.42712	4.43003	3.89275				4.14641
			5.5	3.58863	4.70162	4.17237	4.33639	3.83174				4.12615
			6	3.86818	4.84406	3.80635	4.13175	3.88024				4.10611
			6.5	4.1898	4.88745	3.80015	4.17624	3.92968				4.19666
			7	3.95575	4.535	3.86537	4.19598	3.88866				4.08815
			7.5	3.89134	4.07416	3.45888	3.87852	3.73512				3.8076
			8	3.59817	3.88644	3.01923	3.44667	3.5488				3.49986
			8.5	3.36316	3.39912	2.8787	2.98927	3.23599				3.17325
			9	3.03712	3.03399	2.80133	2.71453	2.91014				2.89942
			9.5	2.76439	2.7669	2.45373	2.51333	2.71632				2.64294
			10	2.49933	2.67069	2.27219	2.14969	2.47241				2.41286
			10.5	2.32142	2.35221	2.20327	1.89791	2.15627				2.18622
			11	2.08218	2.12999	2.01911	1.7112	1.89123				1.96674
			11.5	1.91607	1.97642	1.87127	1.61744	1.6552				1.80728
			12	1.83193	1.82378	1.8212	1.45759	1.49076				1.68505
			12.5	1.76508	1.69371	1.68533	1.32202	1.39917				1.57306
			13	1.60121	1.50866	1.57127	1.19485	1.33851				1.4429
			13.5	1.4168	1.41415	1.44899	1.0661	1.28052				1.32531
			14	1.30999	1.31118	1.3025	0.990936	1.18018				1.21896
			14.5	1.18137	1.15758	1.27602	0.915711	1.09119				1.12437
			15	1.13718	1.06828	1.19026	0.810236	1.0624				1.05367
			15.5	1.10581	0.971076	1.05763	0.767354	1.01431				0.983236
			16	0.983124	0.872084	0.928828	0.709921	0.896524				0.878096
			16.5	0.898778	0.828214	0.811895	0.634548	0.825492				0.799785
			17	0.81131	0.758479	0.779954	0.576302	0.761421				0.737493
			17.5	0.750516	0.68611	0.68702	0.508738	0.703948				0.667267
			18	0.697628	0.637182	0.622889	0.473881	0.630067				0.612329
			18.5	0.650653	0.58073	0.566951	0.447325	0.567791				0.56269
			19	0.577317	0.517756	0.532742	0.430579	0.524305				0.51654
			19.5	0.513685	0.47433	0.482427	0.380908	0.509428				0.472155
			20	0.471464	0.435077	0.436398	0.34927	0.494561				0.437354
			20.5	0.423663	0.383937	0.389816	0.330545	0.453156				0.396223
			21	0.396737	0.345497	0.37062	0.307357	0.43796				0.371634
			21.5	0.359425	0.324067	0.31325	0.304256	0.419133				0.344026
			22	0.333917	0.300129	0.269159	0.3149	0.423372				0.328295
			22.5	0.31377	0.277407	0.248086	0.276047	0.376124				0.298287
			23	0.279138	0.245996	0.215296	0.244056	0.345968				0.266091
			23.5	0.255684	0.221528	0.206001	0.215375	0.315193				0.242756
			24	0.229573	0.20261	0.186846	0.198227	0.286555				0.220762
			24.5	0.212929	0.186874	0.155162	0.195845	0.290698				0.208302
		CNO	Frequancy(Hz)	1	2	3	4	5				mean
			0	0.381233	0.267236	0.287839	0.576844	0.684367				0.439504
			0.5	1.83802	1.2455	1.36524	2.79591	2.57586				1.96411
			1	2.6349	2.19642	2.42995	4.79514	3.42435				3.09615
			1.5	2.97835	2.90701	3.45657	5.54441	4.52438				3.88214
			2	3.7064	3.25028	4.39354	5.43786	5.57616				4.47285
			2.5	5.25235	3.27413	5.22392	5.31713	6.08608				5.03072
			3	5.81829	3.34583	5.71947	5.39463	5.74235				5.20412
			3.5	4.88757	3.49908	5.55897	5.35237	5.02309				4.86422
			4	3.73864	3.66715	5.35605	5.16757	4.6652				4.51892
			4.5	3.45473	3.92866	5.10242	5.03559	4.37847				4.37997
			5	3.83323	4.40148	4.95845	4.55842	4.12912				4.37614
			5.5	3.9959	4.73659	4.51716	4.32295	4.05785				4.32609
			6	3.91382	4.7659	4.17084	4.05166	4.05256				4.19096
			6.5	3.96487	4.6357	3.84272	3.71653	4.17271				4.06651
			7	3.74551	4.48763	3.72579	3.77565	3.98298				3.94351
			7.5	3.61263	4.28684	3.55772	3.53048	3.68178				3.73389
			8	3.53577	4.07714	3.35333	3.07206	3.3837				3.4844
			8.5	3.39093	3.85901	3.12341	2.65401	3.11499				3.22847
			9	3.16941	3.49624	2.78293	2.46472	2.80207				2.94307
			9.5	2.86598	3.29135	2.50733	2.18901	2.38497				2.64773
			10	2.65115	3.16261	2.1974	1.97971	2.04337				2.40685
			10.5	2.48705	2.85512	2.10458	1.73115	1.78965				2.19351
			11	2.2649	2.59266	1.9108	1.5995	1.65631				2.00484
			11.5	2.11281	2.31952	1.72007	1.40665	1.53217				1.81824
			12	1.89271	2.04602	1.57157	1.24884	1.38337				1.6285
			12.5	1.70047	1.84183	1.48588	1.0788	1.24782				1.47096
			13	1.58532	1.63423	1.35903	0.991056	1.10053				1.33403
			13.5	1.40061	1.44179	1.2547	0.905258	0.981376				1.19675
			14	1.26827	1.27481	1.19172	0.836862	0.928705				1.10007
			14.5	1.18442	1.12239	1.09993	0.799095	0.845761				1.01032
			15	1.07157	1.01943	0.932259	0.746824	0.768595				0.907735
			15.5	0.973874	0.930415	0.837498	0.660658	0.706835				0.821856
			16	0.89695	0.821822	0.772047	0.610114	0.650327				0.750252
			16.5	0.796318	0.753658	0.669586	0.544066	0.598298				0.672385
			17	0.73675	0.703216	0.610744	0.517448	0.535301				0.620692
			17.5	0.673134	0.627728	0.572576	0.48229	0.494185				0.569983
			18	0.623649	0.58375	0.532209	0.437501	0.457069				0.526836
			18.5	0.56157	0.55197	0.479048	0.417892	0.426754				0.487447
			19	0.516634	0.507602	0.427048	0.378802	0.380076				0.442032
			19.5	0.478348	0.471817	0.391019	0.342581	0.355436				0.40784
			20	0.431724	0.429748	0.357232	0.320699	0.347889				0.377458
			20.5	0.401546	0.409117	0.327484	0.304108	0.315536				0.351558
			21	0.393245	0.375195	0.301702	0.297544	0.291287				0.331795
			21.5	0.369184	0.349354	0.26416	0.285442	0.302091				0.314046
			22	0.353631	0.318242	0.242276	0.29396	0.312462				0.304114
			22.5	0.336162	0.290774	0.23334	0.264047	0.258662				0.276597
			23	0.310391	0.267863	0.209281	0.231734	0.226817				0.249217
			23.5	0.28954	0.24548	0.187607	0.194895	0.216235				0.226751
			24	0.26746	0.224168	0.170783	0.179419	0.207601				0.209886
			24.5	0.252076	0.208478	0.152761	0.160124	0.196464				0.193981
			Frequancy(Hz)	1	2	3	4	5
	NREM sleep: delta power	vehicle	0.5	1.85026	1.35707	1.34408	3.12677	1.63548
			1	2.86151	2.41068	2.23858	4.68337	2.59473
			1.5	3.33078	3.06751	3.3421	4.71185	3.84733
			2	4.17446	3.55007	4.20551	4.48592	5.2266
			2.5	5.4965	3.78846	4.9712	4.43581	5.36394
			3	5.43317	3.95722	5.54584	4.54242	4.91643
			3.5	4.22821	4.13652	5.37709	4.66459	4.68716
			SUM	27.3749	22.2675	27.0244	30.6507	28.2717
			Frequancy(Hz)	1	2	3	4	5
		CNO	0.5	1.83802	1.2455	1.36524	2.79591	2.57586
			1	2.6349	2.19642	2.42995	4.79514	3.42435
			1.5	2.97835	2.90701	3.45657	5.54441	4.52438
			2	3.7064	3.25028	4.39354	5.43786	5.57616
			2.5	5.25235	3.27413	5.22392	5.31713	6.08608
			3	5.81829	3.34583	5.71947	5.39463	5.74235
			3.5	4.88757	3.49908	5.55897	5.35237	5.02309
			sum	27.1159	19.7183	28.1477	34.6374	32.9523

## Sheet: Figure 1I
Figure 1I
NREM sleep	Rostral	n = 8
		19:00-22:00		1	2	3	4	5	6	7	8					mean	SEM
			vehicle	37.98	23.82	49.14	19.5	43.32	42.3	57.6	33					38.3325	4.47711
			CNO	80.46	78.3	97.2	72.66	75.72	95.16	78.84	84.84					82.8975	3.15823
		22:00-7:00		1	2	3	4	5	6	7	8					mean	SEM
			vehicle	212.88	228.9	216.84	221.34	192.42	198.84	214.86	269.82					219.487	8.29849
			CNO	203.04	206.58	219.78	201.54	188.76	199.8	207.6	244.32					208.927	5.91148
	dorsomedial	n = 7
		19:00-22:00		1	2	3	4	5	6	7						mean	SEM
			vehicle	61.2	66.66	61.02	19.02	26.46	38.46	15.54						41.1943	8.18856
			CNO	85.98	106.86	101.7	85.62	86.22	84	59.82						87.1714	5.69379
		22:00-7:00		1	2	3	4	5	6	7						mean	SEM
			vehicle	238.32	241.68	213.78	119.94	237.36	159.66	164.82						196.509	18.2447
			CNO	245.82	244.8	244.56	116.52	204.66	124.62	171						193.14	21.4234
	dorsolateral	n = 7
		19:00-22:00		1	2	3	4	5	6	7						mean	SEM
			vehicle	41.64	8.82	60.18	69.54	45	42.18	74.16						48.7886	8.32482
			CNO	105	74.34	82.32	94.86	91.5	84.84	89.52						88.9114	3.69571
		22:00-7:00		1	2	3	4	5	6	7						mean	SEM
			vehicle	175.02	149.58	195	219.12	214.02	198.84	155.46						186.72	10.3555
			CNO	146.64	135.3	135.84	202.56	207.36	199.2	180.12						172.431	12.2341
	caudal	n = 6
		19:00-22:00		1	2	3	4	5	6							mean	SEM
			vehicle	50.34	57.18	75.12	78.6	39.84	0							50.18	11.6957
			CNO	33.3	72.48	91.2	105.18	64.02	0							61.03	15.8041
		22:00-7:00		1	2	3	4	5	6							mean	SEM
			vehicle	255.84	243.66	240.66	226.92	125.34	212.52							217.49	19.4059
			CNO	256.62	228.54	222.42	301.74	186.66	208.2							234.03	16.5035

## Sheet: Figure 1J
Figure 1J
wake	Rostral	n = 8
		19:00-22:00		1	2	3	4	5	6	7	8					mean	SEM
			vehicle	142.02	151.8	124.2	158.7	133.98	136.38	120.06	147					139.268	4.6948
			CNO	99.18	100.02	78.18	103.68	104.28	83.7	98.34	91.32					94.8375	3.37856
		22:00-7:00		1	2	3	4	5	6	7	8					mean	SEM
			vehicle	310.08	281.58	291.18	294.66	333.96	331.5	299.76	236.82					297.443	10.8826
			CNO	315.78	300.42	282.3	322.32	332.16	318.6	309.42	269.88					306.36	7.45611
	dorsomedial	n = 7
		19:00-22:00		1	2	3	4	5	6	7						mean	SEM
			vehicle	113.7	106.02	114.96	160.86	151.14	140.7	162.96						135.763	9.04295
			CNO	86.34	71.28	78.3	93.18	83.88	94.5	120						89.64	5.91132
		22:00-7:00		1	2	3	4	5	6	7						mean	SEM
			vehicle	278.82	281.22	303	408.78	276.12	358.98	349.32						322.32	19.2956
			CNO	271.14	271.32	264.48	412.08	309.84	398.7	343.74						324.471	23.421
	dorsolateral	n = 7
		19:00-22:00		1	2	3	4	5	6	7						mean	SEM
			vehicle	133.86	170.04	113.16	101.16	127.14	132.12	97.68						125.023	9.2804
			CNO	62.1	97.02	91.68	78.72	79.2	89.16	86.28						83.4514	4.33356
		22:00-7:00		1	2	3	4	5	6	7						mean	SEM
			vehicle	330.06	368.7	322.2	296.94	297.72	321.42	356.88						327.703	10.2964
			CNO	369.12	387.06	385.32	309.3	308.16	320.04	337.2						345.171	13.1763
	caudal	n = 6		1	2	3	4	5	6							mean	SEM
		19:00-22:00	vehicle	124.32	119.34	91.68	85.02	136.14	180							122.75	13.976
			CNO	145.14	104.52	82.02	63.96	109.98	180							114.27	17.2801
		22:00-7:00		1	2	3	4	5	6							mean	SEM
			vehicle	272.58	276.06	268.98	288.36	396	297.06							299.84	19.7038
			CNO	267.9	280.32	302.16	222.12	323.34	298.98							282.47	14.3639

## Sheet: Figure 1K
Figure 1K
Latency to the first NREM sleep(min)
		Rostral	n = 8
					1	2	3	4	5	6	7	8					mean	SEM
				vehicle	73	74	21	16	28	27	45	40					40.5	4.57932
				CNO	22	27	23	20	17	11	24	20					20.5	2.1343
		centromedial	n = 7
					1	2	3	4	5	6	7						mean	SEM
				vehicle	22	32	36	47	26	15	111						41.2857	5.47797
				CNO	11	20	11	22	10	20	41						19.2857	3.16614
		centrolateral	n = 7
					1	2	3	4	5	6	7						mean	SEM
				vehicle	36	41	57	15	26	39	32						35.1429	3.48019
				CNO	6	9	19	19	23	29	22						18.1429	2.73007
		caudal	n = 6
					1	2	3	4	5	6							mean	SEM
				vehicle	19	17	40	26	65	187							59	7.71294
				CNO	15	22	30	5	33	202							51.1667	8.25177
