# Supplementary material for: Striatal adenosine A2A receptor neurons control active-period sleep via parvalbumin neurons in external globus pallidus
Source: eLife. 2017 Oct 12;6:e29055. doi: 10.7554/eLife.29055 (PMC5655138; doi:10.7554/eLife.29055)
Supplement: Figure 1—figure supplement 2—source data 1. [file elife-29055-fig1-figsupp2-data1.xlsx]

## Sheet: Figure 1-figure supplement 1A
Figure 1-figure supplement 1A
	n = 7
	NREM sleep	vehicle	1	2	3	4	5	6	7						mean	SEM
		19:00:00	26.34	19.02	14.34	13.98	26.64	15.66	15.18						18.7371	2.09549
		20:00:00	6	18.66	20.34	24.84	14.82	16.68	29.52						18.6943	2.83636
		21:00:00	24.48	23.82	19.98	21.18	22.98	28.14	20.82						23.0571	1.05159
		22:00:00	16.14	18.36	24.18	22.5	7.14	14.82	19.32						17.4943	2.12713
		23:00:00	11.82	24.36	18.36	22.86	9	16.32	24.18						18.1286	2.3109
		1900-01-01	43.5	16.98	13.98	26.16	21.36	21.84	32.82						25.2343	3.82149
		1900-01-01 01:00:00	0	22.14	25.02	16.98	15.48	23.64	22.98						18.0343	3.28928
		1900-01-01 02:00:00	18.36	24.48	16.14	29.16	7.98	8.34	9.48						16.2771	3.14587
		1900-01-01 03:00:00	22.02	37.98	20.82	32.52	5.82	39.66	31.14						27.1371	4.47187
		1900-01-01 04:00:00	11.52	21.36	21	20.34	3.48	30.18	33.18						20.1514	3.85749
		1900-01-01 05:00:00	29.64	37.02	10.02	23.64	9.48	40.86	28.14						25.5429	4.60969
		1900-01-01 06:00:00	31.14	34.32	27.66	18.48	13.98	36	18.48						25.7229	3.293
		CNO	1	2	3	4	5	6	7						mean	SEM
		19:00:00	27	16.32	13.68	16.68	19.5	9	2.52						14.9571	2.93702
		20:00:00	19.68	22.14	20.52	26.16	24	23.52	25.5						23.0743	0.91781
		21:00:00	10.68	24.66	17.52	20.64	8.34	23.16	22.32						18.1886	2.40779
		22:00:00	9	21.66	19.02	22.32	8.52	24.18	21.84						18.0771	2.47302
		23:00:00	6.18	28.5	19.32	16.14	17.82	18.18	22.14						18.3257	2.54309
		1900-01-01	33.48	25.86	11.34	13.86	15.66	14.52	11.34						18.0086	3.18047
		1900-01-01 01:00:00	1900-02-03 16:19:12	1900-01-19 12:00:00	1900-01-18 04:19:12	1900-01-18 20:09:36	1900-01-13 00:28:48	1900-01-29 03:50:24	1900-02-11 11:31:12						25.1229	4.00797
		1900-01-01 02:00:00	13.86	33.48	30	23.16	19.98	21.36	6						21.12	3.51346
		1900-01-01 03:00:00	23.64	22.02	24.48	28.32	4.02	33.18	28.5						23.4514	3.53405
		1900-01-01 04:00:00	25.98	35.16	24	33.48	3.36	29.16	29.52						25.8086	4.01943
		1900-01-01 05:00:00	28.32	39.84	33.84	24.84	6.48	33.48	25.14						27.42	4.03362
		1900-01-01 06:00:00	13.98	38.34	22.5	6.66	8.82	37.02	28.32						22.2343	4.89352
	REM sleep	vehicle	1	2	3	4	5	6	7						mean	SEM
		19:00:00	3.48	0.84	0.18	0.66	5.16	2.16	1.68						2.02286	0.668223
		20:00:00	0	1.02	3.18	3.36	0.48	1.14	4.86						2.00571	0.680192
		21:00:00	4.14	4.5	1.5	3.66	3.18	4.68	2.52						3.45429	0.433034
		22:00:00	1.68	0	1.86	2.34	1.5	0	4.14						1.64571	0.538706
		23:00:00	1.68	1.98	0	1.86	2.16	0	2.82						1.5	0.410296
		1900-01-01	6.84	1.32	0.18	1.32	4.02	3.48	4.98						3.16286	0.891071
		1900-01-01 01:00:00	0	1.68	5.34	1.14	3.36	0.84	4.32						2.38286	0.748795
		1900-01-01 02:00:00	2.16	6.18	0	7.5	0	0	0.36						2.31429	1.2125
		1900-01-01 03:00:00	4.86	2.82	3	2.64	0	2.34	4.32						2.85429	0.590621
		1900-01-01 04:00:00	0.18	1.86	2.52	2.16	0	5.16	7.68						2.79429	1.04037
		1900-01-01 05:00:00	2.16	5.52	0.48	3.18	0	3.66	4.86						2.83714	0.789037
		1900-01-01 06:00:00	4.68	7.14	1.32	2.16	1.98	4.68	0.66						3.23143	0.879035
		CNO	1	2	3	4	5	6	7						mean	SEM
		19:00:00	3.84	0	0.84	0	2.64	0.18	0						1.07143	0.585895
		20:00:00	3.84	0.84	2.34	4.5	5.16	2.64	4.5						3.40286	0.576648
		21:00:00	1.68	2.34	2.64	3.84	1.5	4.14	7.02						3.30857	0.724679
		22:00:00	0.66	4.5	0.84	2.16	0	2.34	3.18						1.95429	0.595822
		23:00:00	0.48	0.36	0.48	1.02	4.68	0.36	5.64						1.86	0.862654
		1900-01-01	4.32	2.64	0	0.18	3.48	0.84	0						1.63714	0.685196
		1900-01-01 01:00:00	7.5	1.98	0.66	1.02	3.18	3.48	7.14						3.56571	1.04481
		1900-01-01 02:00:00	0	3.18	4.5	3	1.5	2.34	1.02						2.22	0.569662
		1900-01-01 03:00:00	0	1.14	3.66	4.02	0	5.52	4.32						2.66571	0.848615
		1900-01-01 04:00:00	3.84	2.82	0	2.64	0	3.48	3.36						2.30571	0.614379
		1900-01-01 05:00:00	4.02	4.86	3	3.36	1.14	1.68	3.48						3.07714	0.488446
		1900-01-01 06:00:00	0.84	3.66	2.16	0.36	0.84	5.16	6						2.71714	0.852832
	wake	vehicle	1	2	3	4	5	6	7						mean	SEM
		19:00:00	30.18	40.14	45.48	45.36	28.14	42.18	43.14						39.2314	2.70074
		20:00:00	54	40.32	36.48	31.86	44.64	42.18	25.68						39.3086	3.4598
		21:00:00	31.32	31.68	38.52	35.16	33.84	27.18	36.66						33.48	1.43146
		22:00:00	42.18	41.64	34.02	35.16	51.36	45.18	36.48						40.86	2.33872
		23:00:00	46.5	33.66	41.64	35.34	48.84	43.68	33						40.38	2.42275
		1900-01-01	9.66	41.64	45.84	32.52	34.68	34.68	22.14						31.5943	4.6143
		1900-01-01 01:00:00	60	36.18	29.64	41.82	41.16	35.52	32.64						39.5657	3.77807
		1900-01-01 02:00:00	39.48	29.34	43.86	23.34	52.02	51.66	50.16						41.4086	4.29877
		1900-01-01 03:00:00	33.18	19.14	36.18	24.84	54.18	18	24.48						30	4.76098
		1900-01-01 04:00:00	48.36	36.84	36.48	37.5	56.52	24.66	19.14						37.0714	4.83501
		1900-01-01 05:00:00	28.14	17.52	49.5	33.18	50.52	15.48	27						31.62	5.28273
		1900-01-01 06:00:00	24.18	18.48	31.02	39.36	43.98	19.32	40.86						31.0286	4.00972
		CNO	1	2	3	4	5	6	7						mean	SEM
		19:00:00	29.16	43.68	45.48	43.32	37.86	50.82	57.48						43.9714	3.41181
		20:00:00	36.48	37.02	37.14	29.34	30.84	33.84	30						33.5229	1.30259
		21:00:00	47.64	33	39.84	35.52	50.16	32.64	30.66						38.4943	2.91231
		22:00:00	50.34	33.84	40.14	35.52	51.48	33.48	34.98						39.9686	2.94572
		23:00:00	53.34	31.14	40.14	42.84	37.5	41.52	32.16						39.8057	2.82127
		1900-01-01	22.14	31.5	48.66	46.02	40.86	44.64	48.66						40.3543	3.77603
		1900-01-01 01:00:00	17.82	38.52	41.16	40.14	43.86	27.36	10.32						31.3114	4.93443
		1900-01-01 02:00:00	46.14	23.34	25.5	33.84	38.52	36.36	52.98						36.6686	3.9931
		1900-01-01 03:00:00	36.36	36.84	31.86	27.66	55.98	21.36	27.18						33.8914	4.21937
		1900-01-01 04:00:00	30.18	22.02	36	23.82	56.64	27.36	27.18						31.8857	4.46581
		1900-01-01 05:00:00	27.66	15.36	23.16	31.86	52.32	24.84	31.32						29.5029	4.35034
		1900-01-01 06:00:00	45.18	18	35.34	52.98	50.34	17.82	25.68						35.0486	5.63438

## Sheet: Figure 1-figure supplement 1B
Figure 1-figure supplement 1B
	n = 7
	NREM sleep	19:00-22:00		1	2	3	4	5	6	7						mean	SEM
			vehicle	56.82	61.5	54.66	60	64.44	60.48	65.52						60.4886	1.46077
			CNO	57.36	63.12	51.72	63.48	51.84	55.68	50.34						56.22	2.04659
		22:00-7:00		1	2	3	4	5	6	7						mean	SEM
			vehicle	184.14	237	177.18	212.64	93.72	231.66	219.72						193.723	18.7159
			CNO	189.12	264.36	202.68	187.62	97.68	240.24	215.28						199.569	19.9654
	REM sleep
		19:00-22:00		1	2	3	4	5	6	7						mean	SEM
			vehicle	7.62	6.36	4.86	7.68	8.82	7.98	9.06						7.48286	0.550332
			CNO	9.36	3.18	5.82	8.34	9.3	6.96	11.52						7.78286	1.03259
		22:00-7:00		1	2	3	4	5	6	7						mean	SEM
			vehicle	24.24	28.5	14.7	24.3	13.02	20.16	34.14						22.7229	2.81829
			CNO	21.66	25.14	15.3	17.76	14.82	25.2	34.14						22.0029	2.59126
	wake
		19:00-22:00		1	2	3	4	5	6	7						mean	SEM
			vehicle	115.5	112.14	120.48	112.38	106.62	111.54	105.48						112.02	1.92717
			CNO	113.28	113.7	122.46	108.18	118.86	117.3	118.14						115.989	1.75947
		22:00-7:00		1	2	3	4	5	6	7						mean	SEM
			vehicle	331.68	274.44	348.18	303.06	433.26	288.18	285.9						323.529	20.8219
			CNO	329.16	250.56	321.96	334.68	427.5	274.74	290.46						318.437	21.5944
