# Supplementary material for: Striatal adenosine A2A receptor neurons control active-period sleep via parvalbumin neurons in external globus pallidus
Source: eLife. 2017 Oct 12;6:e29055. doi: 10.7554/eLife.29055 (PMC5655138; doi:10.7554/eLife.29055)
Supplement: Figure 1—figure supplement 3—source data 2. [file elife-29055-fig1-figsupp3-data2.xlsx]

## Sheet: Figure 1-figure supplement 3A
Figure 1-figure supplement 3A
	n = 8
	REM sleep	vehicle	1	2	3	4	5	6	7	8					mean	SEM
		19:00:00	0	1.68	0	0	2.34	0	0	0					0.5025	0.334823
		20:00:00	0	0	3	1.86	0	0	0.66	0					0.69	0.402812
		21:00:00	0	2.64	3.66	0	0.36	1.32	1.68	0					1.2075	0.48908
		22:00:00	1.5	1.5	1.5	3.84	0.36	0	3.18	6.66					2.3175	0.769122
		23:00:00	4.86	2.82	1.98	1.68	1.5	0.36	0	2.82					2.0025	0.543907
		1900-01-01	0.36	1.32	5.52	6	0	1.5	1.68	0					2.0475	0.843851
		1900-01-01 01:00:00	0.36	2.82	3.66	0	3.48	0	3.66	3					2.1225	0.59677
		1900-01-01 02:00:00	1.68	7.02	4.98	6.48	0	4.14	2.34	3.48					3.765	0.847448
		1900-01-01 03:00:00	5.52	4.32	4.86	0.18	2.52	0.84	4.02	5.52					3.4725	0.731993
		1900-01-01 04:00:00	1.32	1.32	2.34	0.84	1.98	1.14	4.02	2.82					1.9725	0.374946
		1900-01-01 05:00:00	0	2.52	1.98	0.36	3.84	1.68	3	4.86					2.28	0.582495
		1900-01-01 06:00:00	1.68	5.64	5.16	4.68	0	0	3.48	4.14					3.0975	0.797921
		CNO	1	2	3	4	5	6	7						mean	SEM
		19:00:00	0	0	0	0	0	0	0.48	0					0.06	0.06
		20:00:00	0	0.66	1.5	0.66	0	0	1.32	1.68					0.7275	0.248278
		21:00:00	0.36	1.02	3.18	3	0	1.14	1.02	2.16					1.485	0.415034
		22:00:00	0.18	2.82	4.5	1.68	2.16	6.36	1.32	1.98					2.625	0.690629
		23:00:00	1.98	4.98	3	3.36	2.64	0	4.86	1.5					2.79	0.591258
		1900-01-01	1.32	0	3.36	1.14	1.02	1.86	0.18	3.36					1.53	0.451711
		1900-01-01 01:00:00	15:50:24	1900-01-04 23:31:12	1900-01-02 15:21:36	1900-01-01 16:19:12	1900-01-03	1900-01-01 07:40:48	1900-01-06 04:19:12	1900-01-04 20:38:24					3.165	0.700059
		1900-01-01 02:00:00	3.36	4.68	5.52	2.82	3	5.82	2.64	3.48					3.915	0.442182
		1900-01-01 03:00:00	3.66	8.64	5.34	1.5	4.02	3.18	0	1.68					3.5025	0.942697
		1900-01-01 04:00:00	3.48	3.36	2.52	3.84	1.5	2.34	3	3.36					2.925	0.269464
		1900-01-01 05:00:00	0.48	0.18	3.36	0	1.68	0.84	4.02	0					1.32	0.555839
		1900-01-01 06:00:00	6	3.36	7.86	0.18	0	0	0.84	5.64					2.985	1.12071

## Sheet: Figure 1-figure supplement 3B
Figure 1-figure supplement 3B
	n = 7
	REM sleep	vehicle	1	2	3	4	5	6	7						mean	SEM
		19:00:00	0.18	2.64	0.84	0.18	1.14	0.84	0						0.831429	0.341784
		20:00:00	0.66	1.86	1.5	0	0	0	1.5						0.788571	0.310234
		21:00:00	4.32	2.82	1.68	0	1.14	0	0						1.42286	0.628019
		22:00:00	0.48	0	1.86	0	2.82	2.64	2.16						1.42286	0.465627
		23:00:00	3.36	0.36	1.98	0	5.52	4.14	5.16						2.93143	0.836977
		1900-01-01	3.36	3	0	2.64	2.34	0.66	2.82						2.11714	0.481732
		1900-01-01 01:00:00	0	0.84	3.48	3.36	1.98	4.98	0						2.09143	0.727158
		1900-01-01 02:00:00	3.84	5.16	5.82	2.34	4.98	4.86	2.82						4.26	0.489373
		1900-01-01 03:00:00	5.52	2.52	3.66	1.02	1.14	0.18	5.64						2.81143	0.831944
		1900-01-01 04:00:00	4.5	0.36	0	0	2.64	0	2.16						1.38	0.666976
		1900-01-01 05:00:00	1.86	1.02	6.48	1.5	1.32	1.5	1.98						2.23714	0.717462
		1900-01-01 06:00:00	0	4.02	0	0.36	3.66	2.34	3						1.91143	0.66523
		CNO	1	2	3	4	5	6	7						mean	SEM
		19:00:00	0	0	0	0	2.34	0	0						0.334286	0.334286
		20:00:00	0.36	0	0	0	4.14	0	0						0.642857	0.585059
		21:00:00	7.32	1.86	0	1.14	3.48	1.5	0.18						2.21143	0.957446
		22:00:00	6	3.84	0	0	2.52	3.18	3.18						2.67429	0.805608
		23:00:00	1.5	2.34	2.64	0	2.34	0	1.02						1.40571	0.419154
		1900-01-01	6.36	0	2.82	0	1.68	0	4.14						2.14286	0.928659
		1900-01-01 01:00:00	00:00:00	1900-01-02 03:50:24	1900-01-04 07:40:48	1900-01-02 03:50:24	1900-01-04 23:31:12	1900-01-03 15:50:24	1900-01-01 03:21:36						2.63143	0.672916
		1900-01-01 02:00:00	2.82	2.82	4.98	0.84	0.48	4.14	3.66						2.82	0.626965
		1900-01-01 03:00:00	3.66	6	2.82	5.16	0	0	3.48						3.01714	0.877794
		1900-01-01 04:00:00	0	1.14	4.32	2.52	4.98	0	5.52						2.64	0.883661
		1900-01-01 05:00:00	2.64	5.52	6.48	0.84	6.36	1.98	0.48						3.47143	0.980533
		1900-01-01 06:00:00	0	0	2.52	0	2.16	3.66	2.64						1.56857	0.580605

## Sheet: Figure 1-figure supplement 3C
Figure 1-figure supplement 3C
	n = 7
	REM sleep	vehicle	1	2	3	4	5	6	7						mean	SEM
		19:00:00	3.36	0	2.16	1.32	0	0.84	2.16						1.40571	0.468955
		20:00:00	1.14	1.14	2.34	4.14	3	4.86	1.5						2.58857	0.560168
		21:00:00	0	0	2.16	3.84	4.86	0	4.5						2.19429	0.839169
		22:00:00	2.52	3.36	2.34	2.82	1.98	0	0.18						1.88571	0.491096
		23:00:00	0.18	0.66	0	0	4.5	1.98	1.68						1.28571	0.615076
		1900-01-01	7.14	3.18	5.16	4.98	4.32	1.5	9.36						5.09143	0.970781
		1900-01-01 01:00:00	0.48	4.14	0	1.02	4.5	1.86	1.86						1.98	0.657137
		1900-01-01 02:00:00	10.5	0	4.68	1.5	1.02	6.48	9.18						4.76571	1.56389
		1900-01-01 03:00:00	0.84	3.36	1.68	0.18	1.98	0.84	5.52						2.05714	0.695625
		1900-01-01 04:00:00	1.98	3.36	4.32	4.02	3.18	3.36	0						2.88857	0.556945
		1900-01-01 05:00:00	5.34	0	2.82	4.98	3.18	1.98	0						2.61429	0.808582
		1900-01-01 06:00:00	6	3.84	1.86	4.32	3.66	1.86	0						3.07714	0.747076
		CNO	1	2	3	4	5	6	7						mean	SEM
		19:00:00	4.32	2.52	1.5	0.66	2.34	1.14	2.34						2.11714	0.451799
		20:00:00	3.36	4.32	3	4.02	2.82	4.02	1.86						3.34286	0.32594
		21:00:00	5.16	1.86	1.5	1.86	4.14	0.84	0						2.19429	0.688957
		22:00:00	1.86	1.86	3	3.66	1.02	0	2.34						1.96286	0.459325
		23:00:00	6	1.86	0	4.98	3.66	1.5	3						3	0.785366
		1900-01-01	1.32	3.36	1.32	1.5	5.16	1.32	2.82						2.4	0.556879
		1900-01-01 01:00:00	1900-01-01 20:38:24	00:00:00	1900-01-01 12:00:00	1900-01-01 00:28:48	00:00:00	1900-01-04 16:19:12	1900-01-02 12:28:48						1.65429	0.614239
		1900-01-01 02:00:00	7.68	6.84	3.48	0.48	0	0.84	7.32						3.80571	1.3003
		1900-01-01 03:00:00	0.36	0	6.18	1.98	4.14	5.82	4.68						3.30857	0.957804
		1900-01-01 04:00:00	1.98	2.34	0	5.64	4.68	1.68	0						2.33143	0.814767
		1900-01-01 05:00:00	3.18	0	0.18	3	0	2.34	0						1.24286	0.573368
		1900-01-01 06:00:00	0	1.5	3.18	5.82	5.82	2.64	0						2.70857	0.922242

## Sheet: Figure 1-figure supplement 3D
Figure 1-figure supplement 3D
	n = 7
	REM sleep	vehicle	1	2	3	4	5	6	7						mean	SEM
		19:00:00	2.64	2.52	3	3.84	0	0							2	0.659939
		20:00:00	0	0.66	6.84	7.98	2.16	0							2.94	1.45723
		21:00:00	2.64	0.36	3.36	4.5	1.86	0							2.12	0.710211
		22:00:00	0	3.18	4.5	3.48	2.52	1.5							2.53	0.649815
		23:00:00	2.34	0	2.16	2.52	4.86	7.86							3.29	1.10975
		1900-01-01	0.66	1.98	1.14	1.14	0	4.98							1.65	0.716952
		1900-01-01 01:00:00	0	2.34	5.64	3.66	0.66	1.14							2.24	0.862369
		1900-01-01 02:00:00	3.36	3.84	0	2.52	1.14	7.86							3.12	1.11143
		1900-01-01 03:00:00	0.36	1.86	1.5	3.66	7.5	0							2.48	1.13405
		1900-01-01 04:00:00	0.66	0	4.02	2.52	1.98	1.98							1.86	0.578204
		1900-01-01 05:00:00	0.36	3.18	1.14	2.82	0	1.98							1.58	0.530283
		1900-01-01 06:00:00	4.02	3.84	10.14	2.52	0	3.18							3.95	1.37324
		CNO	1	2	3	4	5	6	7						mean	SEM
		19:00:00	0.36	0	1.02	4.98	0	0							1.06	0.8006
		20:00:00	0	0.48	4.5	5.82	3	0							2.3	1.02653
		21:00:00	1.14	2.52	1.32	0	3	0							1.33	0.509215
		22:00:00	3.66	1.02	3.48	2.52	3.48	3.66							2.97	0.427294
		23:00:00	2.34	7.86	1.68	1.32	0	0.48							2.28	1.16705
		1900-01-01	0.18	0.66	2.64	0	5.34	8.82							2.94	1.43625
		1900-01-01 01:00:00	1900-01-03 04:19:12	1900-01-05 08:09:36	00:00:00	15:50:24	00:00:00	1900-01-05 08:09:36							2.42	1.03988
		1900-01-01 02:00:00	3.36	4.32	0.48	1.32	4.32	0.66							2.41	0.734262
		1900-01-01 03:00:00	1.02	5.34	1.14	3.36	7.68	5.34							3.98	1.07395
		1900-01-01 04:00:00	0.48	1.98	2.16	1.32	4.5	0.36							1.8	0.619096
		1900-01-01 05:00:00	0.84	4.68	0	3.36	2.16	3.48							2.42	0.719611
		1900-01-01 06:00:00	0.36	0	3.66	2.16	2.52	4.68							2.23	0.744003

## Sheet: Figure 1-figure supplement 3E
Figure 1-figure supplement 3E
	n = 8
	REM sleep	19:00-22:00		1	2	3	4	5	6	7	8					mean	SEM
			vehicle	0	4.32	6.66	1.86	2.7	1.32	2.34	0					2.4	0.789503
			CNO	0.36	1.68	4.68	3.66	0	1.14	2.82	3.84					2.2725	0.611403
		22:00-7:00		1	2	3	4	5	6	7						mean	SEM
			vehicle	17.28	29.28	31.98	24.06	13.68	9.66	25.38	33.3					23.0775	3.0777
			CNO	21.12	33	38.1	16.2	19.02	21.72	23.04	25.86					24.7575	2.6006

## Sheet: Figure 1-figure supplement 3F
Figure 1-figure supplement 3F
	n = 7
	REM sleep	19:00-22:00		1	2	3	4	5	6	7						mean	SEM
			vehicle	5.16	7.32	4.02	0.18	2.28	0.84	1.5						3.04286	0.972747
			CNO	7.68	1.86	0	1.14	9.96	1.5	0.18						3.18857	1.49648
		22:00-7:00		1	2	3	4	5	6	7						mean	SEM
			vehicle	22.92	17.28	23.28	11.22	26.4	21.3	25.74						21.1629	2.0113
			CNO	22.98	23.82	30.9	11.52	25.5	16.62	25.26						22.3714	2.41113

## Sheet: Figure 1-figure supplement 3G
Figure 1-figure supplement 3G
	n = 7
	REM sleep	19:00-22:00		1	2	3	4	5	6	7						mean	SEM
			vehicle	4.5	1.14	6.66	9.3	7.86	5.7	8.16						6.18857	1.03695
			CNO	12.84	8.7	6	6.54	9.3	6	4.2						7.65429	1.08387
		22:00-7:00		1	2	3	4	5	6	7						mean	SEM
			vehicle	34.98	21.9	22.86	23.82	28.32	19.86	27.78						25.6457	1.93609
			CNO	24.24	17.76	18.84	28.08	24.48	20.82	22.68						22.4143	1.35182

## Sheet: Figure 1-figure supplement 3H
Figure 1-figure supplement 3H
	n = 7
	REM sleep	19:00-22:00		1	2	3	4	5	6	7						mean	SEM
			vehicle	5.28	3.54	13.2	16.32	4.02	0							7.06	2.56964
			CNO	1.5	3	6.84	10.8	6	0							4.69	1.61966
		22:00-7:00		1	2	3	4	5	6	7						mean	SEM
			vehicle	11.76	20.22	30.24	24.84	18.66	30.48							22.7	2.96713
			CNO	15.42	31.2	15.24	16.02	30	32.82							23.45	3.54895
