# Supplementary material for: Striatal adenosine A2A receptor neurons control active-period sleep via parvalbumin neurons in external globus pallidus
Source: eLife. 2017 Oct 12;6:e29055. doi: 10.7554/eLife.29055 (PMC5655138; doi:10.7554/eLife.29055)
Supplement: Figure 1—figure supplement 4—source data 3. [file elife-29055-fig1-figsupp4-data3.xlsx]

## Sheet: Figure 1-figure supplement 4A
Figure 1-figure supplement 4A
Rostral striatum	n = 8
	episode number	vehicle	mice	1	2	3	4	5	6	7	8							mean	SEM
			Wake	16	12	23	21	45	63	37	24							30.125	6.04872
			REM sleep	0	2	5	1	2	1	4	0							1.875	0.639126
			NREM sleep	15	12	24	20	45	62	36	24							29.75	5.98435
		CNO	mice	1	2	3	4	5	6	7	8							mean
			Wake	24	24	44	40	57	15	34	23							32.625	4.87683
			REM sleep	1	2	5	3	0	0	6	2							2.375	0.77776
			NREM sleep	23	23	44	40	57	14	34	22							32.125	5.04068

## Sheet: Figure 1-figure supplement 4B
Figure 1-figure supplement 4B
Centromedial Striatum	n = 7
episode number	vehicle	mice	1	1	2	4	5	6	7								mean	SEM
		Wake	36	21	37	10	14	17	6								20.1429	4.59518
		REM sleep	7	7	5	1	3	3	1								3.85714	0.961858
		NREM sleep	36	22	36	9	13	19	5								20	4.65986
	CNO	mice	1	2	3	4	5	6	7								mean	SEM
		Wake	24	12	20	10	49	15	29								22.7143	5.06018
		REM sleep	11	1	0	1	13	1	1								4	2.08167
		NREM sleep	24	13	19	9	49	15	29								22.5714	5.089

## Sheet: Figure 1-figure supplement 4C
Figure 1-figure supplement 4C
Centrolateral Striatum	n = 7
episode number	vehicle	mice	1	1	2	4	5	6	7								mean	SEM
		Wake	14	12	27	30	45	22	52								28.8571	5.67546
		REM sleep	5	1	6	5	9	4	6								5.14286	0.911006
		NREM sleep	13	11	26	30	44	23	53								28.5714	5.82628
	CNO	mice	1	2	3	4	5	6	7								mean	SEM
		Wake	29	41	37	43	50	15	27								34.5714	4.43931
		REM sleep	15	8	5	8	8	5	3								7.42857	1.46152
		NREM sleep	33	41	37	45	50	14	27								35.2857	4.56025

## Sheet: Figure 1-figure supplement 4D
Figure 1-figure supplement 4D
Caudal Striatum	n = 6
episode number	vehicle	mice	1	1	2	4	5	6									mean	SEM
		Wake	33	36	47	30	22	1									28.1667	6.37399
		REM sleep	2	4	10	11	4	0									5.16667	1.7966
		NREM sleep	33	35	47	30	22	0									27.8333	6.47774
	CNO	mice	1	2	3	4	5	6									mean	SEM
		Wake	15	35	31	40	29	1									25.1667	5.92406
		REM sleep	2	4	10	11	4	0									5.16667	1.7966
		NREM sleep	14	35	30	39	29	0									24.5	6.00417

## Sheet: Figure 1-figure supplement 4E
Figure 1-figure supplement 4E
Rostral striatum	n = 8
episode mean duration	vehicle	mice	1	2	3	4	5	6	7	8							mean	SEM
		Wake	532	759	323	453	178	129	194	367							366.875	74.7036
		REM sleep	0	130	80	110	80	80	35	0							64.375	17.0461
		NREM sleep	152	119	122	58	57	40	96	82							90.75	13.6392
	CNO	mice	1	2	3	4	5	6	7	8							mean	SEM
		Wake	247	250	106	155	109	66	173	238							168	25.2799
		REM sleep	20	50	56	73	0	0	28	115							42.75	13.8574
		NREM sleep	210	204	132	109	79	186	139	231							161.25	19.1458

## Sheet: Figure 1-figure supplement 4F
Figure 1-figure supplement 4F
Centromedial Striatum	n = 7
episode mean duration	vehicle	mice	1	2	3	4	5	6	7								mean	SEM
		Wake	185	302	186	965	647	496	1630								630.143	197.196
		REM sleep	32	62	48	10	46	16	90								43.4286	10.3988
		NREM sleep	92	181	101	126	122	121	186								132.714	13.9142
	CNO	mice	1	2	3	4	5	6	7								mean	SEM
		Wake	215	356	235	559	102	378	248								299	55.5603
		REM sleep	41	110	0	70	46	90	10								52.4286	15.2407
		NREM sleep	215	493	321	571	105	336	123								309.143	66.9792

## Sheet: Figure 1-figure supplement 4G
Figure 1-figure supplement 4G
Centrolateral Striatum	n = 7
episode mean duration	vehicle	mice	1	2	3	4	5	6	7								mean	SEM
		Wake	573	850	282	226	134	360	112								362.429	100.243
		REM sleep	54	70	78	80	62	85	81								72.8571	4.28968
		NREM sleep	192	48	103	120	94	110	83								107.143	16.6511
	CNO	mice	1	2	3	4	5	6	7								mean	SEM
		Wake	128	141	128	127	94	356	191								166.429	33.4314
		REM sleep	51	65	112	45	48	72	83								68	9.00265
		NREM sleep	190	108	148	109	113	363	198								175.571	34.3351

## Sheet: Figure 1-figure supplement 4H
Figure 1-figure supplement 4H
Caudal Striatum	n = 6
episode mean duration	vehicle	mice	1	2	3	4	5	6									mean	SEM
		Wake	226	198	117	176	371	10800									1981.33	1764.07
		REM sleep	160	52	79	81	60	0									72	21.2932
		NREM sleep	91	98	95	154	108	0									91	20.4972
	CNO	mice	1	2	3	4	5	6									mean	SEM
		Wake	580	179	158	96	227	10800									2006.67	1760.06
		REM sleep	45	45	41	59	90	0									46.6667	11.8958
		NREM sleep	142	124	182	161	132	0									123.5	26.1378
