# Supplementary material for: Striatal adenosine A2A receptor neurons control active-period sleep via parvalbumin neurons in external globus pallidus
Source: eLife. 2017 Oct 12;6:e29055. doi: 10.7554/eLife.29055 (PMC5655138; doi:10.7554/eLife.29055)
Supplement: Figure 1—figure supplement 5—source data 4. [file elife-29055-fig1-figsupp5-data4.xlsx]

## Sheet: Figure 1-figure supplement 5C
Figure 1-figure supplement 5C
	n = 7
	NREM sleep	vehicle	1	2	3	4	5	6	7						mean	SEM
		19:00:00	17.52	16.5	22.68	19.02	4.14	24.48	0						14.9057	3.50677
		20:00:00	14.82	33	15.84	0	0	1.32	9.18						10.5943	4.52475
		21:00:00	28.86	17.16	22.5	0	22.32	12.66	6.36						15.6943	3.80585
		22:00:00	23.64	15.66	22.86	0	35.34	15.18	13.98						18.0943	4.11047
		23:00:00	29.34	28.68	22.86	0	30.18	14.82	26.64						21.7886	4.14878
		1900-01-01	34.14	41.16	7.32	24.48	27.84	9.36	14.82						22.7314	4.82508
		1900-01-01 01:00:00	13.68	13.02	29.34	31.32	18.48	23.34	2.52						18.8143	3.82104
		1900-01-01 02:00:00	41.34	40.5	35.16	14.64	42.36	22.98	23.64						31.5171	4.16273
		1900-01-01 03:00:00	40.02	31.68	36.36	14.34	11.34	2.34	23.52						22.8	5.30339
		1900-01-01 04:00:00	25.5	22.14	16.86	19.68	30.66	15	18.84						21.24	2.03546
		1900-01-01 05:00:00	25.32	27.48	32.52	13.5	15.48	24.48	15.18						21.9943	2.75658
		1900-01-01 06:00:00	5.34	21.36	10.5	1.98	25.68	32.16	25.68						17.5286	4.36809
		CNO	1	2	3	4	5	6	7						mean	SEM
		19:00:00	25.32	34.86	39.84	38.64	33.36	27	17.82						30.9771	3.00379
		20:00:00	31.68	43.86	27.36	24	19.68	28.86	13.32						26.9657	3.64975
		21:00:00	28.98	28.14	34.5	22.98	33.18	28.14	28.68						29.2286	1.4241
		22:00:00	37.68	39.48	28.68	0.48	17.34	27.36	14.52						23.6486	5.22475
		23:00:00	34.86	29.52	22.32	0	27.36	0	17.52						18.7971	5.27127
		1900-01-01	48.48	24.36	33.66	0	26.64	0	24.48						22.5171	6.61262
		1900-01-01 01:00:00	1900-01-17 15:21:36	1900-01-24 15:50:24	1900-01-19 00:28:48	1900-01-28 20:38:24	1900-02-02 08:38:24	1900-01-20 08:09:36	1900-01-09 11:31:12						21.9086	2.97018
		1900-01-01 02:00:00	37.86	31.32	40.86	16.14	13.14	26.64	25.98						27.42	3.89956
		1900-01-01 03:00:00	33.84	31.32	19.5	44.82	8.64	0.48	25.32						23.4171	5.75825
		1900-01-01 04:00:00	4.98	23.16	37.02	13.86	27.48	0	22.02						18.36	4.88966
		1900-01-01 05:00:00	30.48	40.98	37.98	12.36	32.52	25.32	13.5						27.5914	4.24134
		1900-01-01 06:00:00	0	0	5.52	0	18.18	24.48	18.18						9.48	3.96915

## Sheet: Figure 1-figure supplement 5D
Figure 1-figure supplement 5D
	n = 7
	wake	vehicle	1	2	3	4	5	6	7						mean	SEM
		19:00:00	42.36	40.86	36.48	40.86	54.66	34.68	60						44.2714	3.56885
		20:00:00	44.52	25.14	42.66	60	60	58.68	49.32						48.6171	4.79172
		21:00:00	26.82	40.02	35.82	60	36.48	47.34	53.64						42.8743	4.32509
		22:00:00	35.82	44.34	35.34	60	21.84	42.18	43.86						40.4829	4.38023
		23:00:00	27.36	31.02	35.16	60	24.36	40.98	28.14						35.2886	4.6154
		1900-01-01	22.5	15.84	52.68	32.82	29.82	49.98	42.36						35.1429	5.22346
		1900-01-01 01:00:00	46.32	46.14	27.18	25.32	39.48	31.68	57.48						39.0857	4.43656
		1900-01-01 02:00:00	14.82	14.34	19.02	43.02	12.66	32.16	33.48						24.2143	4.49571
		1900-01-01 03:00:00	14.52	25.86	19.98	44.64	47.52	57.48	30.84						34.4057	5.97302
		1900-01-01 04:00:00	30	37.5	43.14	40.32	26.64	45	39						37.3714	2.54641
		1900-01-01 05:00:00	32.82	31.5	21	45	43.14	34.02	42.84						35.76	3.22802
		1900-01-01 06:00:00	54.66	34.68	49.5	57.66	30.66	25.5	31.32						40.5686	4.91816
		CNO
		19:00:00	1	2	3	4	5	6	7						mean	SEM
		20:00:00	34.68	25.14	20.16	21.36	24.36	33	42.18						28.6971	3.06391
		21:00:00	28.02	16.14	32.64	36	36.18	31.14	46.68						32.4	3.5064
		22:00:00	23.64	30	25.5	35.82	23.34	30.36	31.14						28.5429	1.72857
		23:00:00	16.32	16.68	31.32	59.52	40.14	29.52	42.36						33.6943	5.76942
		1900-01-01	23.64	28.14	34.98	60	30.36	60	41.52						39.8057	5.62411
		1900-01-01 01:00:00	5.16	35.64	23.52	60	31.68	60	31.32						35.3314	7.39437
		1900-01-01 02:00:00	1900-02-11 08:38:24	1900-02-02 04:19:12	1900-02-05 15:50:24	1900-01-28 23:31:12	1900-01-21 15:50:24	1900-02-05	1900-02-18 07:40:48						35.4514	3.37734
		1900-01-01 03:00:00	19.32	25.86	14.16	43.02	46.32	29.16	30.36						29.7429	4.41411
		1900-01-01 04:00:00	22.5	22.68	37.68	10.02	51.36	59.52	31.14						33.5571	6.56183
		1900-01-01 05:00:00	55.02	35.64	18.66	43.68	27.48	60	32.52						39	5.60452
		1900-01-01 06:00:00	26.82	13.5	15.48	46.86	21.18	32.64	46.02						28.9286	5.14277
			60	60	52.02	60	39.66	31.86	39.18						48.96	4.4975

## Sheet: Figure 1-figure supplement 5E
Figure 1-figure supplement 5E
	n = 7
	power density of NREM sleep (%)	vehicle	Frequancy(Hz)	1	2	3	4	5	6	7		mean
			0	0.255584	0.259516	0.30413	0.284935	0.29245	1.80645	0.295847		0.499845
			0.5	1.20658	1.17295	1.49988	1.50278	1.4294	7.9204	1.30803		2.29143
			1	2.27918	2.02316	2.43982	2.82781	2.56709	8.32546	2.24347		3.24371
			1.5	3.13522	2.82795	3.20483	3.75822	4.09454	6.68389	3.82056		3.93217
			2	3.9169	3.59643	3.66839	4.98272	5.57675	5.32159	6.34014		4.77185
			2.5	4.55904	3.89835	4.00725	6.50518	6.15045	4.91573	7.43592		5.35313
			3	4.64231	3.95893	4.88399	6.59001	5.94782	4.20795	6.72413		5.27931
			3.5	4.43983	4.06401	5.87342	5.51154	5.85069	3.78948	6.77218		5.18588
			4	4.09707	4.24281	5.60862	4.7153	5.72153	3.52021	7.16912		5.01067
			4.5	3.99942	4.56456	4.76515	4.29022	5.07124	3.13042	5.62443		4.49221
			5	4.16226	4.54061	4.10179	4.01807	4.67604	2.84192	4.36899		4.10138
			5.5	4.25044	4.65583	3.91124	3.73806	4.41317	2.71381	3.72526		3.9154
			6	4.42781	5.09886	3.97431	3.64968	4.2322	2.74442	3.43763		3.93785
			6.5	4.73357	5.34376	4.18111	3.60694	4.24759	2.57096	3.30411		3.99829
			7	5.14066	5.09962	4.18765	3.51727	4.33289	2.47059	3.33234		4.01157
			7.5	5.00041	4.62725	3.82567	3.38184	3.85845	2.40817	3.38366		3.78364
			8	4.50082	4.08365	3.40114	3.12459	3.45639	2.27132	3.41871		3.46523
			8.5	4.16708	3.67549	3.05337	2.84908	2.94929	2.0485	2.99591		3.10553
			9	3.72489	3.23635	2.77508	2.70564	2.55701	1.88997	2.64119		2.79002
			9.5	3.19898	2.85828	2.52829	2.58278	2.21126	1.71013	2.1341		2.46054
			10	2.58504	2.53762	2.24923	2.31369	1.89691	1.64672	1.97192		2.17159
			10.5	2.32231	2.17543	2.17798	2.10275	1.79637	1.53327	1.61706		1.96074
			11	2.07391	1.98767	2.09715	1.77099	1.56215	1.4541	1.35766		1.75766
			11.5	1.7776	1.91971	1.82326	1.53283	1.41687	1.38623	1.25558		1.58744
			12	1.54598	1.71102	1.61396	1.47948	1.26753	1.37754	1.12657		1.44601
			12.5	1.41544	1.51654	1.57463	1.389	1.07921	1.21266	1.07661		1.32344
			13	1.23772	1.42736	1.50234	1.36469	0.996883	1.15789	0.91307		1.22856
			13.5	1.10054	1.28441	1.42197	1.30228	0.907624	1.11973	0.792368		1.1327
			14	1.02302	1.16422	1.34337	1.21278	0.81199	1.01848	0.71064		1.04064
			14.5	0.943553	1.04643	1.18331	1.15073	0.777332	0.961341	0.690259		0.964708
			15	0.8804	0.968299	1.11435	1.09716	0.711865	0.957631	0.637305		0.909572
			15.5	0.805011	0.889922	1.05329	1.01055	0.679507	0.912156	0.620831		0.853038
			16	0.701708	0.808174	0.975645	0.943386	0.58973	0.891739	0.593581		0.78628
			16.5	0.627665	0.741791	0.916478	0.864927	0.51316	0.844933	0.594208		0.729023
			17	0.585804	0.652704	0.83734	0.741492	0.505171	0.769124	0.537699		0.661333
			17.5	0.536673	0.628239	0.750187	0.696661	0.537567	0.773315	0.51507		0.633959
			18	0.474283	0.583234	0.663278	0.660573	0.466634	0.71737	0.471104		0.576639
			18.5	0.42761	0.526152	0.584927	0.580317	0.416736	0.71354	0.458673		0.529708
			19	0.40149	0.445996	0.54481	0.473319	0.424764	0.687314	0.426971		0.48638
			19.5	0.3817	0.40581	0.488123	0.463289	0.407613	0.682216	0.393243		0.460285
			20	0.337079	0.380141	0.425392	0.441171	0.354198	0.651798	0.373095		0.423268
			20.5	0.311486	0.358371	0.381314	0.396307	0.334227	0.671442	0.348452		0.400228
			21	0.282421	0.338758	0.359389	0.332361	0.301847	0.631953	0.3275		0.367747
			21.5	0.249586	0.293862	0.32812	0.283601	0.282567	0.588864	0.294157		0.331537
			22	0.231006	0.267825	0.305315	0.25554	0.272305	0.563057	0.271287		0.309476
			22.5	0.215785	0.254648	0.268353	0.229659	0.258405	0.550464	0.256301		0.290516
			23	0.201843	0.231111	0.234144	0.209473	0.225205	0.565242	0.234738		0.271679
			23.5	0.17871	0.217326	0.213605	0.189901	0.199732	0.564123	0.224287		0.255384
			24	0.162416	0.210857	0.1932	0.189234	0.191166	0.558487	0.219877		0.246463
			24.5	0.14418	0.197983	0.180406	0.179194	0.178461	0.545908	0.214167		0.234328
		CNO	Frequancy(Hz)	1	2	3	4	5	6	7		mean
			0	0.313938	0.26553	0.269816	0.336886	0.295742	0.231133	0.363563		0.296658
			0.5	1.54213	1.31937	1.2872	1.58522	1.28874	0.967223	1.63516		1.37501
			1	2.97634	2.36204	2.29329	3.16591	2.56273	1.70787	2.9966		2.58068
			1.5	3.83865	3.22401	2.98953	4.44133	4.33042	2.86108	4.89942		3.79778
			2	4.6031	4.11761	3.46019	5.24962	6.25139	4.41545	6.57299		4.95291
			2.5	5.41696	4.30012	4.25208	6.45231	6.64034	6.37333	7.00382		5.77699
			3	5.27371	4.07986	6.30003	7.33823	6.39338	7.47445	6.09916		6.13698
			3.5	4.76349	4.24158	6.81925	6.05332	6.16016	7.05966	5.89848		5.85656
			4	4.06618	4.4671	4.84917	5.00662	5.70068	7.05553	5.20408		5.19277
			4.5	3.90393	4.64914	3.9003	4.57312	5.29962	7.36786	4.43671		4.87581
			5	4.02261	4.70909	3.93104	4.24398	4.96855	5.79186	3.89634		4.50906
			5.5	4.16865	4.9194	4.37883	3.90026	4.64447	4.78821	3.62094		4.34582
			6	4.3973	5.06401	4.71647	3.61701	4.37012	4.40883	3.6231		4.31383
			6.5	4.89786	5.14948	4.49729	3.42707	4.25243	4.00534	3.74787		4.28248
			7	5.00497	5.07491	4.10821	3.38163	4.26806	3.34953	3.81466		4.14314
			7.5	4.74851	4.67399	3.72745	3.2824	3.98239	3.12372	3.64877		3.88389
			8	4.28862	4.0302	3.36921	3.05184	3.31433	2.87613	3.46548		3.48512
			8.5	3.75365	3.45435	2.9761	2.7793	2.90835	2.42945	3.10636		3.05822
			9	3.16114	3.14962	2.77862	2.56211	2.52827	2.07407	2.69749		2.70733
			9.5	2.72988	2.80828	2.54804	2.36232	2.15167	1.82557	2.18804		2.3734
			10	2.52661	2.44364	2.26214	2.18044	1.75511	1.59082	1.9023		2.09444
			10.5	2.16886	2.22846	2.04892	1.93808	1.58073	1.46094	1.69324		1.87418
			11	1.87606	2.0099	1.93642	1.70128	1.45177	1.34765	1.56613		1.69846
			11.5	1.63231	1.77803	1.75284	1.58719	1.23316	1.18211	1.38896		1.5078
			12	1.49033	1.5465	1.64511	1.46489	1.07576	1.06791	1.20351		1.35629
			12.5	1.31776	1.38927	1.50267	1.31268	0.953635	0.986953	1.08591		1.22127
			13	1.18157	1.26316	1.37891	1.2013	0.866398	0.946867	1.0051		1.12047
			13.5	1.06367	1.13227	1.31622	1.09321	0.804959	0.904166	0.902956		1.03107
			14	0.905368	1.02516	1.29609	1.01371	0.720213	0.831906	0.825747		0.945455
			14.5	0.828232	0.932961	1.16792	0.962588	0.658411	0.820305	0.772481		0.877557
			15	0.791275	0.826028	1.05356	0.869551	0.615254	0.803559	0.742882		0.814587
			15.5	0.712936	0.776192	0.980974	0.8234	0.564214	0.714228	0.72551		0.756779
			16	0.62259	0.705531	0.894634	0.778728	0.505993	0.659012	0.662929		0.689917
			16.5	0.546742	0.642716	0.846811	0.698561	0.477924	0.606235	0.622642		0.634519
			17	0.488822	0.57132	0.760872	0.633381	0.446371	0.559061	0.596026		0.579407
			17.5	0.443452	0.529988	0.674639	0.586388	0.411507	0.545794	0.557635		0.535629
			18	0.40929	0.49667	0.59587	0.517628	0.377113	0.490861	0.520021		0.486779
			18.5	0.390631	0.439105	0.576682	0.4786	0.35787	0.475336	0.506933		0.460737
			19	0.350421	0.417044	0.523341	0.434791	0.340892	0.458932	0.478714		0.429162
			19.5	0.306522	0.383739	0.482773	0.404153	0.313246	0.433395	0.419183		0.391859
			20	0.299347	0.332503	0.428603	0.372304	0.289337	0.38009	0.391483		0.356238
			20.5	0.275315	0.307277	0.374129	0.333863	0.272956	0.334321	0.369326		0.323884
			21	0.240052	0.293966	0.331245	0.306848	0.264372	0.33446	0.338679		0.301375
			21.5	0.231577	0.266912	0.310149	0.272328	0.239711	0.339437	0.32069		0.282972
			22	0.214813	0.250163	0.287446	0.258678	0.217225	0.306166	0.29833		0.261832
			22.5	0.19615	0.221767	0.262961	0.232738	0.207358	0.280182	0.264498		0.237951
			23	0.182904	0.203291	0.245793	0.20939	0.196768	0.25378	0.241596		0.219075
			23.5	0.163076	0.186202	0.222211	0.186545	0.175507	0.244627	0.240591		0.20268
			24	0.143529	0.176903	0.20336	0.171997	0.1618	0.238007	0.229223		0.18926
			24.5	0.128173	0.163616	0.184617	0.164268	0.152568	0.216626	0.207737		0.173944
			Frequancy(Hz)	1	2	3	4	5	6	7
	NREM sleep: delta power	vehicle	0.5	1.20658	1.17295	1.49988	1.50278	1.4294	7.9204	1.30803
			1	2.27918	2.02316	2.43982	2.82781	2.56709	8.32546	2.24347
			1.5	3.13522	2.82795	3.20483	3.75822	4.09454	6.68389	3.82056
			2	3.9169	3.59643	3.66839	4.98272	5.57675	5.32159	6.34014
			2.5	4.55904	3.89835	4.00725	6.50518	6.15045	4.91573	7.43592
			3	4.64231	3.95893	4.88399	6.59001	5.94782	4.20795	6.72413
			3.5	4.43983	4.06401	5.87342	5.51154	5.85069	3.78948	6.77218
			SUM	24.179	21.5418	25.5776	31.6783	31.6167	41.1645	34.6444
			Frequancy(Hz)	1	2	3	4	5	6	7
		CNO	0.5	1.54213	1.31937	1.2872	1.58522	1.28874	0.967223	1.63516
			1	2.97634	2.36204	2.29329	3.16591	2.56273	1.70787	2.9966
			1.5	3.83865	3.22401	2.98953	4.44133	4.33042	2.86108	4.89942
			2	4.6031	4.11761	3.46019	5.24962	6.25139	4.41545	6.57299
			2.5	5.41696	4.30012	4.25208	6.45231	6.64034	6.37333	7.00382
			3	5.27371	4.07986	6.30003	7.33823	6.39338	7.47445	6.09916
			3.5	4.76349	4.24158	6.81925	6.05332	6.16016	7.05966	5.89848
			SUM	28.4144	23.6446	27.4016	34.286	33.6272	30.8591	35.1056

## Sheet: Figure 1-figure supplement 5H
Figure 1-figure supplement 5H
		n = 7
		NREM sleep	vehicle	1	2	3	4	5	6	7						mean	SEM
			19:00:00	15.48	4.5	20.52	21	6.66	20.52	26.16						16.4057	3.03821
			20:00:00	18.84	3	22.32	28.02	20.34	16.32	28.86						19.6714	3.27854
			21:00:00	7.32	1.32	17.34	20.52	18	5.34	19.14						12.7114	2.94741
			22:00:00	16.14	18.18	18.84	15.48	26.34	10.98	22.14						18.3	1.86377
			23:00:00	23.16	9.48	6.36	26.52	28.68	26.34	21.48						20.2886	3.33224
			1900-01-01	22.68	17.16	31.14	25.14	18.18	14.16	23.34						21.6857	2.15168
			1900-01-01 01:00:00	10.86	30.84	4.32	20.64	22.32	22.02	14.82						17.9743	3.291
			1900-01-01 02:00:00	24.48	3.36	39	18	7.32	35.34	31.86						22.7657	5.22169
			1900-01-01 03:00:00	9.36	25.02	22.02	16.86	29.34	11.16	26.64						20.0571	2.935
			1900-01-01 04:00:00	15.48	13.86	29.82	32.64	22.5	26.16	5.52						20.8543	3.66154
			1900-01-01 05:00:00	21.36	10.02	28.32	36.48	28.02	28.5	8.16						22.98	3.95467
			1900-01-01 06:00:00	31.5	21.66	15.18	27.36	31.32	24.18	1.5						21.8143	4.01554
			CNO	1	2	3	4	5	6	7						mean	SEM
			19:00:00	37.14	25.98	34.98	27.66	25.68	37.14	37.68						32.3229	2.11722
			20:00:00	39	24.84	28.02	36.36	38.82	28.02	36						33.0086	2.21654
			21:00:00	28.86	23.52	19.32	30.84	27	19.68	15.84						23.58	2.10188
			22:00:00	28.14	14.52	10.32	19.68	37.32	13.5	22.14						20.8029	3.56035
			23:00:00	28.86	19.5	10.86	32.52	33	11.52	31.14						23.9143	3.70585
			1900-01-01	16.98	21.36	26.82	18	34.02	19.14	28.32						23.52	2.39678
			1900-01-01 01:00:00	1900-01-06 04:19:12	1900-01-05 03:50:24	1900-01-01 16:19:12	08:38:24	00:00:00	1900-01-29 12:28:48	1900-01-22 12:00:00						9.34286	4.45728
			1900-01-01 02:00:00	25.68	23.64	31.14	21.48	4.14	18.36	33						22.4914	3.62393
			1900-01-01 03:00:00	2.64	5.64	23.52	33.18	34.02	30.66	21.18						21.5486	4.85132
			1900-01-01 04:00:00	16.68	17.34	4.32	27.66	24.18	18	6.66						16.4057	3.20577
			1900-01-01 05:00:00	21.48	11.16	16.5	21.36	4.32	27.48	13.02						16.4743	2.91937
			1900-01-01 06:00:00	0	16.98	10.68	28.32	36.36	31.02	2.16						17.9314	5.43929

## Sheet: Figure 1-figure supplement 5I
Figure 1-figure supplement 5I
		n = 7
		wake	vehicle	1	2	3	4	5	6	7						mean	SEM
			19:00:00	41.16	55.5	37.32	37.68	53.34	38.64	31.68						42.1886	3.344
			20:00:00	40.02	55.86	35.34	27.84	36.66	38.82	29.64						37.74	3.46838
			21:00:00	52.68	58.68	40.5	35.64	37.14	54.66	36.36						45.0943	3.72785
			22:00:00	41.34	38.52	38.82	41.64	31.68	49.02	37.68						39.8143	1.97479
			23:00:00	36.66	49.86	53.64	33.48	26.82	31.68	36.84						38.4257	3.69203
			1900-01-01	30.18	39.66	23.64	29.82	37.5	44.34	27.36						33.2143	2.8046
			1900-01-01 01:00:00	48.66	25.02	55.68	38.34	33.18	36.18	43.32						40.0543	3.8425
			1900-01-01 02:00:00	25.02	56.64	16.32	40.5	51.66	18.18	19.02						32.4771	6.39635
			1900-01-01 03:00:00	49.86	31.68	36.36	43.02	28.68	48	27.84						37.92	3.44527
			1900-01-01 04:00:00	42.48	42.84	25.86	23.34	34.32	30.48	54.48						36.2571	4.15821
			1900-01-01 05:00:00	33.36	49.98	28.86	18.48	28.86	29.52	51.84						34.4143	4.59455
			1900-01-01 06:00:00	22.5	34.5	43.02	28.32	25.02	34.02	58.5						35.1257	4.67553
			CNO
			19:00:00	1	2	3	4	5	6	7						mean	SEM
			20:00:00	18.48	31.5	23.52	31.68	31.98	21.66	19.98						25.5429	2.26036
			21:00:00	17.64	30.84	28.98	19.68	18.36	28.02	22.14						23.6657	2.07792
			22:00:00	25.98	34.68	39.18	27.36	28.86	39.48	44.16						34.2429	2.6501
			23:00:00	30	43.68	46.68	36.66	21.66	46.5	35.52						37.2429	3.50096
			1900-01-01	25.14	38.64	49.14	22.5	23.34	46.98	25.86						33.0857	4.37532
			1900-01-01 01:00:00	41.64	35.34	31.86	40.5	20.82	39.48	28.86						34.0714	2.83314
			1900-01-01 02:00:00	1900-02-21 00:28:48	1900-02-23 20:09:36	1900-02-25 19:40:48	1900-02-27 16:19:12	1900-02-28	1900-01-25 20:38:24	1900-02-03 23:31:12						49.0286	5.00261
			1900-01-01 03:00:00	26.64	29.52	25.32	37.98	55.86	40.86	19.68						33.6943	4.61558
			1900-01-01 04:00:00	57	54.36	30.36	24.84	21.84	23.52	34.14						35.1514	5.54016
			1900-01-01 05:00:00	41.34	40.32	55.68	26.64	31.14	40.32	53.34						41.2543	3.99939
			1900-01-01 06:00:00	35.34	48.84	43.32	35.64	55.68	30.18	46.98						42.2829	3.39618
				60	41.52	46.14	25.86	17.82	26.34	57.84						39.36	6.23717

## Sheet: Figure 1-figure supplement 5J
Figure 1-figure supplement 5J
	n = 7
	power density of NREM sleep (%)	vehicle	Frequancy(Hz)	1	2	3	4	5	6	7		mean
			0	0.258888	0.295775	0.265512	0.680905	0.57645	0.346265	1.01393		0.491103
			0.5	1.17197	1.45953	1.30256	6.47524	2.90304	1.87864	5.11554		2.90093
			1	2.03193	2.4455	2.07612	4.08791	4.13351	2.93241	6.59647		3.47198
			1.5	2.52854	3.10187	2.59323	3.27144	4.253	3.06883	6.28238		3.58561
			2	2.87628	3.60731	2.97266	3.14971	4.00732	3.11285	7.31738		3.86336
			2.5	3.23965	4.01153	3.1075	3.55019	3.89882	2.90498	7.5387		4.03591
			3	3.88826	4.20869	3.43557	3.84903	3.77776	2.84459	6.02751		4.00449
			3.5	4.34849	4.50034	3.75525	4.19519	3.87476	2.75252	4.5242		3.99296
			4	4.89008	4.9288	4.68549	4.0614	4.0466	2.83177	3.91132		4.19364
			4.5	5.88067	4.68781	5.26148	3.41054	4.2123	3.11066	3.53096		4.2992
			5	4.881	4.58656	4.49604	3.43574	4.20429	3.21421	3.45582		4.03909
			5.5	4.01244	4.37013	3.74923	3.30029	4.21657	3.54164	3.53452		3.81783
			6	3.78842	4.09984	3.70475	3.29597	4.32936	4.07645	3.83543		3.87574
			6.5	3.75499	4.06839	3.68836	3.39368	4.56067	4.66445	3.66436		3.9707
			7	3.82034	3.87259	3.88418	3.49761	4.48259	5.24559	3.62054		4.06049
			7.5	4.00985	4.02398	3.82324	3.40665	4.24594	5.0808	3.17543		3.96656
			8	3.75049	3.76309	3.71187	3.06395	3.92697	4.66609	2.42899		3.61592
			8.5	3.56109	3.56728	3.67284	3.09552	3.71523	4.51071	2.31162		3.49061
			9	3.45746	3.32804	3.59622	2.96421	3.41634	4.52113	2.36011		3.37764
			9.5	3.21068	2.97363	3.26446	2.74289	2.91664	4.15333	2.16572		3.06105
			10	2.84861	2.63788	2.81968	2.60083	2.60201	3.65764	1.86982		2.7195
			10.5	2.52788	2.35285	2.65343	2.39247	2.28997	3.23013	1.59718		2.43484
			11	2.35079	2.1567	2.43508	2.23822	2.06265	2.91348	1.42009		2.22529
			11.5	2.12341	2.0006	2.26778	2.11036	1.80803	2.44051	1.16732		1.98829
			12	1.96337	1.82024	2.12513	2.01209	1.56639	1.91304	1.08841		1.7841
			12.5	1.783	1.67667	1.98001	2.00146	1.39844	1.64628	0.934596		1.63149
			13	1.7168	1.45628	1.71341	1.81267	1.17472	1.45236	0.848105		1.45348
			13.5	1.65808	1.27861	1.55129	1.6159	1.02764	1.2852	0.691223		1.30113
			14	1.4036	1.12689	1.45771	1.55944	0.931575	1.18069	0.694031		1.19342
			14.5	1.23745	1.10613	1.37652	1.41128	0.830237	1.00802	0.620585		1.08432
			15	1.13788	1.09028	1.28527	1.22529	0.763524	0.898849	0.514354		0.98792
			15.5	1.04176	0.990633	1.19	1.03373	0.718073	0.819024	0.471914		0.895019
			16	0.96128	0.908941	1.08083	0.955261	0.67375	0.740302	0.481774		0.828877
			16.5	0.904125	0.818168	0.989205	0.919695	0.595395	0.710561	0.45498		0.770304
			17	0.820036	0.781917	0.910599	0.810346	0.533705	0.653775	0.427642		0.705432
			17.5	0.755593	0.715556	0.833848	0.701267	0.49302	0.593586	0.415624		0.64407
			18	0.683057	0.644756	0.793779	0.627629	0.47411	0.591505	0.401437		0.602325
			18.5	0.597202	0.584674	0.714239	0.597995	0.45129	0.537023	0.395484		0.553987
			19	0.548934	0.524456	0.651062	0.546767	0.434661	0.492687	0.366645		0.509316
			19.5	0.479708	0.480468	0.581472	0.522278	0.420559	0.473993	0.354001		0.473211
			20	0.440138	0.441145	0.515378	0.456073	0.40468	0.430776	0.335086		0.431897
			20.5	0.409251	0.414575	0.479996	0.421037	0.380301	0.389718	0.286296		0.39731
			21	0.384213	0.358313	0.44693	0.410741	0.358619	0.355138	0.250832		0.366398
			21.5	0.343242	0.314657	0.406018	0.378817	0.339237	0.342915	0.260046		0.340705
			22	0.306671	0.301079	0.36504	0.337918	0.314191	0.35618	0.25749		0.319796
			22.5	0.284406	0.27027	0.322786	0.310393	0.285144	0.327987	0.22668		0.289666
			23	0.258346	0.238233	0.298251	0.300386	0.264614	0.300656	0.211853		0.267477
			23.5	0.245171	0.214395	0.266221	0.277019	0.251403	0.279779	0.193964		0.24685
			24	0.219531	0.208658	0.237566	0.250786	0.233936	0.263344	0.186637		0.228637
			24.5	0.204934	0.185279	0.204914	0.233816	0.219953	0.25693	0.164991		0.210117
		CNO	Frequancy(Hz)	1	2	3	4	5	6	7		mean
			0	0.244411	0.28885	0.301534	0.454247	0.540271	0.344634	0.557109		0.390151
			0.5	1.1415	1.42329	1.38763	2.17789	2.83176	1.79152	2.696		1.92137
			1	2.01936	2.4235	2.26416	2.95412	4.19878	2.71015	4.86204		3.06173
			1.5	2.52051	3.19242	2.80223	3.48	4.35821	3.10936	6.52754		3.7129
			2	2.98842	3.79051	3.19991	3.90864	4.07476	3.25378	6.59144		3.97249
			2.5	3.621	4.31359	3.44561	4.15331	3.81819	3.20553	5.79207		4.0499
			3	4.17267	4.66364	3.83624	4.44963	3.68538	3.04512	5.29892		4.16451
			3.5	4.91286	4.84004	4.80939	4.39713	3.70494	3.07656	4.77484		4.3594
			4	6.27634	4.80268	6.01885	3.89437	3.92322	3.05926	4.46307		4.63397
			4.5	6.20153	4.75286	4.81177	3.81609	4.03224	3.05551	4.03672		4.38667
			5	4.53305	4.57156	4.08612	3.70673	4.18343	3.23243	3.82335		4.01952
			5.5	3.96751	4.3745	3.96949	3.71701	4.47405	3.62816	3.76748		3.98546
			6	3.98599	4.27483	3.78469	3.78055	4.73358	4.26696	3.56284		4.05564
			6.5	3.85114	4.24787	3.80861	3.80665	4.76466	4.65646	3.58636		4.10311
			7	4.03313	4.28326	4.07096	3.75448	4.64741	5.11117	3.80346		4.24341
			7.5	4.19513	4.15863	4.11093	3.69052	4.32322	5.12869	3.62184		4.17557
			8	3.98765	3.78561	3.92216	3.5933	4.1681	4.92901	3.28367		3.95278
			8.5	3.74157	3.43879	3.65782	3.48193	3.7923	4.601	2.91025		3.66052
			9	3.37208	3.15897	3.32799	3.29198	3.26539	4.33168	2.60447		3.33608
			9.5	2.95605	2.88892	3.05136	3.01585	2.84436	4.02121	2.37503		3.02183
			10	2.67103	2.62107	2.75157	2.79012	2.53895	3.56792	2.14485		2.7265
			10.5	2.46368	2.37513	2.56115	2.4846	2.3164	3.07969	1.89537		2.45372
			11	2.23518	2.15118	2.33304	2.26469	2.02069	2.65176	1.63315		2.18424
			11.5	2.02407	1.91995	2.11399	2.073	1.716	2.25001	1.47763		1.93924
			12	1.8622	1.8041	1.90489	1.97385	1.47348	1.90477	1.29946		1.74611
			12.5	1.67516	1.61535	1.70926	1.86786	1.30347	1.653	1.22873		1.57898
			13	1.46593	1.43929	1.50543	1.75358	1.14938	1.47633	1.11424		1.41488
			13.5	1.29866	1.26146	1.42347	1.57104	0.991657	1.27506	0.991729		1.25901
			14	1.18556	1.10919	1.29572	1.38031	0.87182	1.12279	0.875202		1.12008
			14.5	1.06322	1.00083	1.14739	1.25482	0.805502	1.01019	0.820444		1.01463
			15	0.959451	0.914329	1.05592	1.15019	0.714281	0.901042	0.764977		0.922886
			15.5	0.825853	0.846768	0.985873	1.01635	0.650826	0.813794	0.682247		0.831673
			16	0.773805	0.771259	0.919062	0.906786	0.635018	0.746977	0.618054		0.76728
			16.5	0.720359	0.71356	0.87658	0.828031	0.566695	0.68108	0.554562		0.705838
			17	0.679949	0.661734	0.790634	0.783594	0.533122	0.621565	0.518757		0.655622
			17.5	0.629484	0.58535	0.685402	0.72433	0.516689	0.556423	0.483844		0.59736
			18	0.563227	0.533629	0.624886	0.654658	0.496416	0.521341	0.446977		0.548733
			18.5	0.530601	0.479687	0.557524	0.581025	0.461297	0.493083	0.4163		0.502788
			19	0.497016	0.461193	0.522768	0.552371	0.443597	0.461662	0.379401		0.474001
			19.5	0.432746	0.438041	0.475682	0.509142	0.417803	0.439076	0.357586		0.438582
			20	0.38851	0.383536	0.427178	0.450131	0.406275	0.41299	0.331203		0.399975
			20.5	0.353294	0.349791	0.406869	0.409232	0.397105	0.384401	0.307216		0.372558
			21	0.326505	0.314391	0.371872	0.390663	0.365958	0.361184	0.282173		0.344678
			21.5	0.299334	0.292346	0.342332	0.368134	0.348376	0.342025	0.259168		0.321674
			22	0.283249	0.273931	0.322102	0.348851	0.333661	0.343676	0.240713		0.306598
			22.5	0.248093	0.243974	0.297855	0.314087	0.283529	0.310182	0.215906		0.273375
			23	0.227502	0.221722	0.267973	0.290657	0.24606	0.282034	0.198714		0.247809
			23.5	0.211417	0.194637	0.244616	0.281807	0.227218	0.268859	0.186106		0.230666
			24	0.199789	0.182946	0.213608	0.261415	0.210718	0.266198	0.174426		0.215586
			24.5	0.183224	0.165309	0.19788	0.240249	0.193754	0.242684	0.162351		0.197922
			Frequancy(Hz)	1	2	3	4	5	6	7
	NREM sleep: delta power	vehicle	0.5	1.17197	1.45953	1.30256	6.47524	2.90304	1.87864	5.11554
			1	2.03193	2.4455	2.07612	4.08791	4.13351	2.93241	6.59647
			1.5	2.52854	3.10187	2.59323	3.27144	4.253	3.06883	6.28238
			2	2.87628	3.60731	2.97266	3.14971	4.00732	3.11285	7.31738
			2.5	3.23965	4.01153	3.1075	3.55019	3.89882	2.90498	7.5387
			3	3.88826	4.20869	3.43557	3.84903	3.77776	2.84459	6.02751
			3.5	4.34849	4.50034	3.75525	4.19519	3.87476	2.75252	4.5242
			SUM	20.0851	23.3348	19.2429	28.5787	26.8482	19.4948	43.4022
			Frequancy(Hz)	1	2	3	4	5	6	7
		CNO	0.5	1.1415	1.42329	1.38763	2.17789	2.83176	1.79152	2.696
			1	2.01936	2.4235	2.26416	2.95412	4.19878	2.71015	4.86204
			1.5	2.52051	3.19242	2.80223	3.48	4.35821	3.10936	6.52754
			2	2.98842	3.79051	3.19991	3.90864	4.07476	3.25378	6.59144
			2.5	3.621	4.31359	3.44561	4.15331	3.81819	3.20553	5.79207
			3	4.17267	4.66364	3.83624	4.44963	3.68538	3.04512	5.29892
			3.5	4.91286	4.84004	4.80939	4.39713	3.70494	3.07656	4.77484
			sum	21.3763	24.647	21.7452	25.5207	26.672	20.192	36.5429
