# Supplementary material for: Striatal adenosine A2A receptor neurons control active-period sleep via parvalbumin neurons in external globus pallidus
Source: eLife. 2017 Oct 12;6:e29055. doi: 10.7554/eLife.29055 (PMC5655138; doi:10.7554/eLife.29055)
Supplement: Figure 2—source data 1. [file elife-29055-fig2-data1.xlsx]

## Sheet: Figure 2L
Figure 2L
n = 5
	ratio between A2AR terminals and PV-positive neurons in total GPe	ratio between A2AR terminals and PV-negative neurons in total GPe	ratio between A2AR terminals and PV-positive neurons in rostral GPe	ratio between A2AR terminals and PV-negative neurons in rostral GPe	ratio between A2AR terminals and PV-positive neurons in caudal GPe	ratio between A2AR terminals and PV-negative neurons in caudal GPe
1	0.689189	0.310811	0.777778	0.222222	0.181818	0.818182
2	0.718391	0.281609	0.842105	0.157895	0.56962	0.43038
3	0.409091	0.590909	0.744186	0.255814	0.247191	0.752809
4	0.722222	0.277778	0.81982	0.18018	0.565217	0.434783
5	0.706522	0.293478	0.876923	0.123077	0.37037	0.62963
mean	0.649083	0.350917	0.812162	0.187838	0.386843	0.613157
SEM	0.0602731	0.0602731	0.0234011	0.0234011	0.0796976	0.0796976
