# Supplementary material for: Striatal adenosine A2A receptor neurons control active-period sleep via parvalbumin neurons in external globus pallidus
Source: eLife. 2017 Oct 12;6:e29055. doi: 10.7554/eLife.29055 (PMC5655138; doi:10.7554/eLife.29055)
Supplement: Figure 3—source data 1. [file elife-29055-fig3-data1.xlsx]

## Sheet: Figure 3E
Figure 3E
	n = 19 cell	fire rate (Hz)
		base	light on	light off
		75	0	84
		19	7	22
		27	10	34
		24	12	27
		30	21	32
		40	36	42
		21	16	23
		39	26	42
		33	25	34
		25	14	27
		25	0	24
		33	3	25
		67	60	65
		26	21	19
		37	27	37
		23	15	23
		27	21	27
		31	28	31
		36	21	35

## Sheet: Figure 3J
Figure 3J
	n = 12 cell	fire rate (Hz)
		base	light on	light off
		10	5	16
		8	0	9
		15	5	19
		8	0	16
		17	0	24
		16	10	24
		5	0	4
		5	0	4
		6	0	6
		7	0	5
		8	0	7
		18	16	17

## Sheet: Figure 3M
Figure 3M
	Amplitude (pA)
	Rostral GPe		Caudal GPe
	PV+	PV-	PV-
	3021	210.8	8.6
	891	40.6	151.4
	611	18.4	67.8
	1342	382	160.5
	1013	767.5	5.3
	562.4	110.9	86.5
	403	11.8	93.8
	2390	774.6	356.1
	582.3	34.9	756.8
	718.6	53.5
	218.3	452.8
	857.6	56.6
	231	118
	405	68.3
	194.9	24.3
	48.7	840.5
	584	18.1
	838.1
	1435.1
	2115.8

## Sheet: Figure 3N
Figure 3N
	latency (ms)
	Rostral GPe		Caudal GPe
	PV+	PV-	PV-
	3.9	3.5	3.2
	5.1	2.1	3.9
	3.8	3.8	4.5
	3.3	3.9	6.8
	3.1	4.6	3.8
	2.9	4.9	4.8
	4.2	5.2	4.1
	2.9	3.3	2.9
	2	4	3.5
	4	3.6
	3.8	3.6
	2.8	2.4
	3.7	2
	3	2.5
	4.3	4.2
	1.9	5.1
	3	4.6
	2.7	4
	2.7	4.3
	3.8
	3.8

## Sheet: Figure 3O
Figure 3O
	fire rate (Hz)
	Rostral GPe		Caudal GPe
	PV+	PV-	PV-
	26	5	15
	18	13	4
	16	4	6
	24	1	7
	21	14	9
	27	13	5
	15	12	10
	33	14
	19	11
	27	2
	24	10
	30	8
	21	15
	39	8
	33	17
	25	16
	25	5
	33	5
	26	6
	37	7
	23	8
	27	18
	31
	36
