# Supplementary material for: Striatal adenosine A2A receptor neurons control active-period sleep via parvalbumin neurons in external globus pallidus
Source: eLife. 2017 Oct 12;6:e29055. doi: 10.7554/eLife.29055 (PMC5655138; doi:10.7554/eLife.29055)
Supplement: Figure 3—figure supplement 2—source data 1. [file elife-29055-fig3-figsupp2-data1.xlsx]

## Sheet: Figure 3-figure supplement 2D
Figure 3-figure supplement 2D
	n = 8
	NREM sleep	Baseline	1	2	3	4	5								mean	SEM
			20.04	31.62	19.44	12.72	9								18.564	3.8667
			19.38	17.16	21.12	12.18	17.94								17.556	1.50391
			26.22	7.74	23.34	26.76	19.68								20.748	3.48679
		Light Sti	1	2	3	4	5
			21.42	21.06	28.74	16.98	15.78								20.796	2.27254
			27.42	31.74	33.6	28.56	33.96								31.056	1.31954
			14.46	22.26	30.66	14.34	40.86								24.516	5.07267
	REM sleep	Baseline	1	2	3	4	5								mean	SEM
			5.4	3	7.08	1.68	0								3.432	1.26917
			1.68	1.56	0.06	0	0.06								0.672	0.387639
			5.58	0	1.2	6.12	0.42								2.664	1.31763
		Light Sti	1	2	3	4	5
			2.76	5.16	5.82	2.16	1.32								3.444	0.872294
			2.64	0	0	2.58	0.72								1.188	0.595302
			0	2.4	3.54	0	2.52								1.692	0.718599
	Wake	Baseline	1	2	3	4	5								mean	SEM
			34.56	25.38	33.48	45.6	51								38.004	4.57323
			38.94	41.34	38.82	47.82	42								41.784	1.63632
			28.2	52.26	35.46	27.12	39.96								36.6	4.57305
		Light Sti	1	2	3	4	5
			35.88	33.78	25.44	40.86	42.84								35.76	3.05429
			29.94	28.26	26.4	28.86	25.32								27.756	0.837124
			45.54	35.34	25.8	45.66	16.62								33.792	5.6569

## Sheet: Figure 3-figure supplement 2E
Figure 3-figure supplement 2E
n = 5
power density of NREM sleep (%)	Baseline	Frequancy(Hz)	1	2	3	4	5				mean
		0	0.237698	0.254475	0.163083	0.341637	0.23493				0.246364
		0.25	1.07679	1.28919	0.93225	1.83467	1.28371				1.28332
		0.5	1.68227	2.07657	1.5784	2.70366	2.04741				2.01766
		0.75	2.2506	2.31626	2.29992	3.1744	2.5463				2.5175
		1	2.64366	2.7544	2.70596	3.54336	2.57788				2.84505
		1.25	3.1243	2.75276	2.87966	3.47753	2.62617				2.97208
		1.5	3.58369	2.96208	3.25618	2.92659	2.56225				3.05816
		1.75	3.68312	2.95623	2.84421	3.15593	2.36123				3.00014
		2	3.53206	2.80088	2.71789	3.4309	2.40705				2.97776
		2.25	3.48113	2.49188	2.7567	3.82485	2.40835				2.99258
		2.5	3.57404	2.36646	2.5602	3.80271	2.37371				2.93542
		2.75	3.49402	2.40163	2.75783	3.33269	2.50521				2.89828
		3	3.6203	2.48623	2.88088	2.91252	2.41453				2.86289
		3.25	5.00709	2.6991	2.59711	2.43186	2.52933				3.0529
		3.5	4.496	2.74581	2.44359	2.53559	2.56236				2.95667
		3.75	3.50368	2.68317	2.72688	2.5656	3.05995				2.90786
		4	2.70384	2.37501	2.93531	2.50593	3.0414				2.7123
		4.25	2.53911	2.10478	2.71362	2.47616	3.13623				2.59398
		4.5	2.41201	2.47768	2.51802	2.06113	2.89889				2.47354
		4.75	2.31174	2.53023	2.34785	1.92969	2.74416				2.37273
		5	2.07913	2.46031	2.52418	2.0414	2.63049				2.3471
		5.25	1.96672	2.50946	2.31237	2.01223	2.35343				2.23084
		5.5	2.02289	2.2505	2.32699	2.08205	2.48608				2.2337
		5.75	2.11662	2.42798	2.0795	1.96279	2.65204				2.24779
		6	1.68746	2.36283	2.05417	2.02259	2.4696				2.11933
		6.25	1.84182	2.14302	2.05852	1.94906	2.68525				2.13554
		6.5	1.933	2.17604	2.10503	2.05801	2.3039				2.1152
		6.75	1.85735	2.18735	1.89929	2.20291	2.25517				2.08041
		7	2.09324	1.91191	2.02636	2.31813	2.29011				2.12795
		7.25	2.01961	1.79693	2.06473	2.13087	2.18982				2.04039
		7.5	1.81837	2.03188	2.04321	2.09803	2.06014				2.01033
		7.75	1.7001	1.93683	1.86681	2.05047	1.9833				1.9075
		8	1.53876	1.7292	1.91174	1.84325	1.81737				1.76806
		8.25	1.47434	1.54708	1.82766	1.54435	1.67153				1.61299
		8.5	1.32447	1.34629	1.59757	1.45386	1.70373				1.48519
		8.75	1.28591	1.16148	1.48265	1.43248	1.4634				1.36519
		9	1.09459	1.11638	1.39685	1.44434	1.37299				1.28503
		9.25	1.08784	1.23897	1.20439	1.35158	1.40122				1.2568
		9.5	0.993136	1.09218	0.995976	1.12898	1.19137				1.08033
		9.75	0.87577	0.946876	0.933109	0.924806	1.07134				0.950381
		10	0.857394	0.891975	0.84246	0.822265	0.919931				0.866805
		10.25	0.686137	0.867766	0.786197	0.688382	0.928719				0.79144
		10.5	0.501931	0.758791	0.746814	0.625064	0.93978				0.714476
		10.75	0.45609	0.722707	0.707421	0.562665	0.790097				0.647796
		11	0.464901	0.660704	0.696402	0.503808	0.673227				0.599809
		11.25	0.401119	0.640493	0.678385	0.454671	0.57452				0.549838
		11.5	0.375561	0.608797	0.598697	0.452188	0.544624				0.515973
		11.75	0.365201	0.623246	0.575668	0.393112	0.573667				0.506179
		12	0.319047	0.608501	0.502567	0.345559	0.53827				0.462789
		12.25	0.285824	0.597564	0.470985	0.334461	0.437687				0.425304
		12.5	0.286607	0.52158	0.470387	0.306733	0.382513				0.393564
		12.75	0.263237	0.491841	0.395315	0.275088	0.363759				0.357848
		13	0.215964	0.470582	0.390496	0.242571	0.365711				0.337065
		13.25	0.199523	0.411002	0.37776	0.230871	0.328104				0.309452
		13.5	0.215495	0.464207	0.332464	0.24943	0.279289				0.308177
		13.75	0.193623	0.431754	0.348632	0.218644	0.264807				0.291492
		14	0.161832	0.393848	0.354351	0.188186	0.225337				0.264711
		14.25	0.164165	0.371265	0.324864	0.17331	0.184529				0.243627
		14.5	0.139242	0.312218	0.302377	0.164253	0.171327				0.217883
		14.75	0.137392	0.280664	0.283522	0.147872	0.173352				0.204561
		15	0.118731	0.277274	0.256659	0.12513	0.159239				0.187407
		15.25	0.106802	0.30049	0.261505	0.115701	0.144391				0.185778
		15.5	0.103415	0.28664	0.252194	0.105805	0.136861				0.176983
		15.75	0.091491	0.258125	0.247472	0.086823	0.12848				0.162478
		16	0.0885466	0.268285	0.233199	0.0962899	0.117227				0.160709
		16.25	0.0850662	0.259901	0.204613	0.0935811	0.100943				0.148821
		16.5	0.0710515	0.208562	0.187809	0.0850129	0.0985882				0.130205
		16.75	0.0715783	0.184394	0.182206	0.0782624	0.0895804				0.121204
		17	0.0649364	0.180699	0.176374	0.0754094	0.0776206				0.115008
		17.25	0.0575561	0.172544	0.174589	0.0636646	0.0757389				0.108819
		17.5	0.0450354	0.169159	0.163432	0.0618964	0.0712356				0.102152
		17.75	0.0489702	0.171342	0.147177	0.0523701	0.0617811				0.0963282
		18	0.0483635	0.161735	0.131665	0.0475972	0.0601244				0.0898971
		18.25	0.0410606	0.160629	0.13627	0.0458967	0.0558506				0.0879415
		18.5	0.0400817	0.161396	0.129911	0.0411454	0.0483576				0.0841784
		18.75	0.0413723	0.142751	0.105993	0.0409403	0.048823				0.0759757
		19	0.0386719	0.113036	0.116795	0.0391653	0.0437395				0.0702816
		19.25	0.0295064	0.119391	0.104751	0.0348007	0.0397506				0.06564
		19.5	0.0295363	0.104706	0.104052	0.0319167	0.0383622				0.0617147
		19.75	0.0390856	0.0982266	0.0913882	0.0281274	0.0371317				0.0587919
		20	0.0626555	0.102613	0.0863645	0.0228948	0.0335249				0.0616105
		20.25	0.0302645	0.103532	0.0849542	0.022084	0.0316427				0.0544955
		20.5	0.0193883	0.0915179	0.0754623	0.0207983	0.0283604				0.0471054
		20.75	0.0198899	0.0888992	0.0727728	0.0190494	0.0246589				0.045054
		21	0.0191558	0.0716014	0.063831	0.0183367	0.0246867				0.0395223
		21.25	0.0188575	0.0612099	0.0594416	0.0166769	0.0214094				0.0355191
		21.5	0.0138511	0.0625516	0.0625712	0.0143608	0.0195009				0.0345671
		21.75	0.0105134	0.061906	0.0676513	0.0131052	0.0163526				0.0339057
		22	0.0113507	0.0545049	0.06448	0.0122797	0.0145823				0.0314395
		22.25	0.00930447	0.0519945	0.0524639	0.0128314	0.0151827				0.0283554
		22.5	0.00914082	0.0569929	0.0513405	0.0113384	0.0148753				0.0287376
		22.75	0.00869472	0.0494169	0.048151	0.0102825	0.0131682				0.0259427
		23	0.00682429	0.0458449	0.0457164	0.00929084	0.0129649				0.0241283
		23.25	0.00668215	0.0466648	0.0390572	0.00786636	0.0106631				0.0221867
		23.5	0.00641649	0.0454476	0.0379032	0.00807699	0.00965584				0.0215
		23.75	0.00648152	0.045119	0.0396658	0.00804483	0.00910372				0.021683
		24	0.00627956	0.0390296	0.0366076	0.00684845	0.00940908				0.0196349
		24.25	0.00590886	0.0310277	0.0333371	0.00630483	0.00839777				0.0169953
		24.5	0.00478388	0.0329702	0.0294245	0.00577882	0.00787337				0.0161661
		24.75	0.00414704	0.0300513	0.0283175	0.00548938	0.0075522				0.0151115
	Light Sti	Frequancy(Hz)	1	2	3	4	5				mean
		0	0.197595	0.242911	0.221732	1.33735	0.34115				0.468148
		0.25	1.04656	1.26821	1.03476	5.57284	1.779				2.14027
		0.5	1.91302	1.80771	1.80225	3.59503	2.50897				2.3254
		0.75	2.25546	2.16583	2.1122	3.11585	2.68823				2.46752
		1	2.17678	2.40825	2.30864	2.74117	2.82762				2.49249
		1.25	2.43907	2.62231	2.52015	2.50204	3.03846				2.62441
		1.5	2.69963	2.55752	2.88082	2.37517	3.10985				2.7246
		1.75	2.46051	2.93077	2.91903	2.46844	2.76297				2.70834
		2	2.53659	2.97289	2.6699	2.66588	2.7671				2.72247
		2.25	2.8211	2.67448	2.77047	2.58699	2.61779				2.69417
		2.5	2.46359	2.56898	2.67178	2.92764	2.47485				2.62137
		2.75	2.58517	2.50917	2.67859	3.77308	2.588				2.8268
		3	2.73449	2.41011	2.77935	4.20134	2.62872				2.9508
		3.25	2.59768	2.60124	2.84725	3.6193	2.88706				2.91051
		3.5	2.59147	2.56689	2.9729	2.90024	2.81412				2.76912
		3.75	2.74542	2.36765	2.91568	2.39061	3.17588				2.71905
		4	2.61395	2.2478	2.47747	2.12981	2.90726				2.47526
		4.25	2.52815	2.35992	2.67036	2.03256	2.44078				2.40635
		4.5	2.61112	2.43081	2.68616	1.9505	2.55479				2.44668
		4.75	2.53213	2.74809	2.63678	2.05927	2.79883				2.55502
		5	2.34992	2.54028	2.75791	1.93019	2.7667				2.469
		5.25	2.46606	2.36532	2.36002	1.90592	2.75117				2.3697
		5.5	2.36806	2.30434	2.45984	2.06842	2.72796				2.38572
		5.75	2.24325	2.43316	2.23938	2.02982	2.56542				2.30221
		6	2.18323	2.46325	2.05226	2.34869	2.49544				2.30857
		6.25	2.35648	2.50891	2.03648	2.45796	2.48813				2.36959
		6.5	2.04946	2.21547	2.09862	2.50904	2.54639				2.2838
		6.75	1.96136	2.16456	2.08129	2.5091	2.35148				2.21356
		7	2.14094	2.17861	1.96143	2.21889	2.14592				2.12916
		7.25	2.13659	2.07452	2.09903	1.97402	2.08314				2.07346
		7.5	1.94728	2.0143	2.08985	1.81979	1.91862				1.95797
		7.75	1.88175	1.96125	1.86904	1.7396	1.57019				1.80437
		8	1.84584	1.67339	1.82041	1.53854	1.56472				1.68858
		8.25	1.86034	1.66563	1.64602	1.62547	1.4639				1.65227
		8.5	1.62892	1.64626	1.43388	1.42092	1.3178				1.48956
		8.75	1.5786	1.42713	1.44492	1.19587	1.23658				1.37662
		9	1.42098	1.30792	1.28282	1.0985	1.19777				1.2616
		9.25	1.21417	1.25229	1.22671	0.967497	1.04481				1.1411
		9.5	1.02291	1.04261	1.10671	0.813008	0.932475				0.983543
		9.75	0.991462	0.932412	0.982366	0.770046	0.931262				0.92151
		10	0.999178	0.810922	0.943556	0.722628	0.868597				0.868976
		10.25	0.929935	0.850667	0.763777	0.653787	0.806345				0.800902
		10.5	0.792506	0.83231	0.657974	0.561364	0.748711				0.718573
		10.75	0.739072	0.702548	0.648601	0.486855	0.644809				0.644377
		11	0.713362	0.623713	0.647255	0.429367	0.602486				0.603237
		11.25	0.671907	0.602323	0.594848	0.388364	0.550761				0.561641
		11.5	0.598292	0.577731	0.564471	0.365262	0.480722				0.517296
		11.75	0.574668	0.544556	0.530435	0.361964	0.450704				0.492465
		12	0.562748	0.475775	0.510268	0.341267	0.447584				0.467529
		12.25	0.55349	0.501151	0.51358	0.309779	0.410762				0.457752
		12.5	0.516141	0.457615	0.470907	0.29718	0.33907				0.416183
		12.75	0.493087	0.425156	0.388691	0.263897	0.30631				0.375428
		13	0.443997	0.437886	0.3491	0.22936	0.285436				0.349156
		13.25	0.381132	0.413883	0.377886	0.208927	0.257032				0.327772
		13.5	0.379018	0.370683	0.342857	0.200116	0.265786				0.311692
		13.75	0.355145	0.340792	0.313775	0.172724	0.23218				0.282923
		14	0.343613	0.338364	0.310048	0.173237	0.188505				0.270753
		14.25	0.334055	0.306976	0.293688	0.168346	0.180637				0.25674
		14.5	0.304479	0.284445	0.289113	0.152081	0.166316				0.239287
		14.75	0.265145	0.289779	0.268896	0.135607	0.146012				0.221088
		15	0.250105	0.269293	0.238236	0.114829	0.131698				0.200832
		15.25	0.243331	0.231842	0.254859	0.0984642	0.121648				0.190029
		15.5	0.241036	0.231549	0.237595	0.100463	0.114332				0.184995
		15.75	0.246655	0.218599	0.210038	0.0936208	0.113228				0.176428
		16	0.232439	0.218949	0.197501	0.0805853	0.104622				0.166819
		16.25	0.218229	0.212295	0.193434	0.0740203	0.0964528				0.158886
		16.5	0.2081	0.190912	0.180242	0.0670373	0.0939573				0.14805
		16.75	0.188304	0.188194	0.170813	0.059018	0.0771918				0.136704
		17	0.177272	0.177134	0.163313	0.0558006	0.0691265				0.128529
		17.25	0.169658	0.169476	0.160619	0.051157	0.0670913				0.1236
		17.5	0.165016	0.156235	0.146542	0.0454042	0.0695394				0.116547
		17.75	0.157066	0.161692	0.137566	0.0454726	0.0671896				0.113797
		18	0.144313	0.154124	0.133186	0.0395312	0.0600054				0.106232
		18.25	0.135597	0.156813	0.126369	0.0391552	0.0563012				0.102847
		18.5	0.134789	0.148017	0.116508	0.0333185	0.0523849				0.0970036
		18.75	0.126827	0.125211	0.115526	0.0298009	0.0488352				0.08924
		19	0.112667	0.123555	0.115606	0.0279917	0.0399267				0.0839495
		19.25	0.112735	0.119506	0.112447	0.0261934	0.0363974				0.0814558
		19.5	0.1061	0.117403	0.105512	0.0281278	0.0339543				0.0782193
		19.75	0.140727	0.185472	0.150754	0.0487561	0.0340769				0.111957
		20	0.212374	0.35952	0.262431	0.106337	0.0427127				0.196675
		20.25	0.117698	0.171974	0.123667	0.0449485	0.0316386				0.0979852
		20.5	0.0854633	0.0936616	0.0810739	0.0187351	0.0259656				0.0609799
		20.75	0.0870809	0.0870572	0.0785685	0.0168175	0.0230424				0.0585133
		21	0.0805367	0.0870345	0.0715602	0.0157845	0.0217339				0.05533
		21.25	0.0659413	0.0793564	0.0674044	0.0147628	0.0196563				0.0494243
		21.5	0.0660726	0.0746699	0.0643179	0.0137404	0.0179135				0.0473429
		21.75	0.0672024	0.0696174	0.0625854	0.0118923	0.0171281				0.0456851
		22	0.0677601	0.0608452	0.054028	0.0109642	0.0147685				0.0416732
		22.25	0.0623189	0.0585528	0.0502076	0.0104084	0.0140098				0.0390995
		22.5	0.0566945	0.0603783	0.0494669	0.00995635	0.0135256				0.0380043
		22.75	0.0514986	0.0615367	0.0508746	0.00870347	0.0126304				0.0370488
		23	0.049368	0.0562341	0.0504139	0.00770361	0.0109499				0.0349339
		23.25	0.0447427	0.0532342	0.0475711	0.0075586	0.00984356				0.03259
		23.5	0.0442593	0.0502339	0.0444685	0.00672151	0.00985682				0.031108
		23.75	0.0421302	0.0456106	0.0399723	0.00678431	0.00856161				0.0286118
		24	0.0407868	0.0419199	0.0353726	0.00617647	0.00808274				0.0264677
		24.25	0.0359454	0.0378444	0.0354469	0.00554117	0.00713366				0.0243823
		24.5	0.0321499	0.0373566	0.0317413	0.00478846	0.00661576				0.0225304
		24.75	0.0309245	0.036669	0.0271703	0.00443254	0.00622623				0.0210845
NREM sleep: delta power	Baseline	Frequancy(Hz)	1	2	3	4	5
		0.5	1.68227	2.07657	1.5784	2.70366	2.04741
		0.75	2.2506	2.31626	2.29992	3.1744	2.5463
		1	2.64366	2.7544	2.70596	3.54336	2.57788
		1.25	3.1243	2.75276	2.87966	3.47753	2.62617
		1.5	3.58369	2.96208	3.25618	2.92659	2.56225
		1.75	3.68312	2.95623	2.84421	3.15593	2.36123
		2	3.53206	2.80088	2.71789	3.4309	2.40705
		2.25	3.48113	2.49188	2.7567	3.82485	2.40835
		2.5	3.57404	2.36646	2.5602	3.80271	2.37371
		2.75	3.49402	2.40163	2.75783	3.33269	2.50521
		3	3.6203	2.48623	2.88088	2.91252	2.41453
		3.25	5.00709	2.6991	2.59711	2.43186	2.52933
		3.5	4.496	2.74581	2.44359	2.53559	2.56236
		3.75	3.50368	2.68317	2.72688	2.5656	3.05995
		sum	47.676	36.4935	37.0054	43.8182	34.9818
	Light Sti	Frequancy(Hz)	1	2	3	4	5
		0.5	1.91302	1.80771	1.80225	3.59503	2.50897
		0.75	2.25546	2.16583	2.1122	3.11585	2.68823
		1	2.17678	2.40825	2.30864	2.74117	2.82762
		1.25	2.43907	2.62231	2.52015	2.50204	3.03846
		1.5	2.69963	2.55752	2.88082	2.37517	3.10985
		1.75	2.46051	2.93077	2.91903	2.46844	2.76297
		2	2.53659	2.97289	2.6699	2.66588	2.7671
		2.25	2.8211	2.67448	2.77047	2.58699	2.61779
		2.5	2.46359	2.56898	2.67178	2.92764	2.47485
		2.75	2.58517	2.50917	2.67859	3.77308	2.588
		3	2.73449	2.41011	2.77935	4.20134	2.62872
		3.25	2.59768	2.60124	2.84725	3.6193	2.88706
		3.5	2.59147	2.56689	2.9729	2.90024	2.81412
		3.75	2.74542	2.36765	2.91568	2.39061	3.17588
		sum	35.02	35.1638	36.849	41.8628	38.8896
						rate(Hz)	saline percent(%)									CNO percent(%)
						0.5	1.68227	2.07657	1.5784	2.70366	2.04741					1.91302	1.80771	1.80225	3.59503	2.50897
						0.75	2.2506	2.31626	2.29992	3.1744	2.5463					2.25546	2.16583	2.1122	3.11585	2.68823
						1	2.64366	2.7544	2.70596	3.54336	2.57788					2.17678	2.40825	2.30864	2.74117	2.82762
						1.25	3.1243	2.75276	2.87966	3.47753	2.62617					2.43907	2.62231	2.52015	2.50204	3.03846
						1.5	3.58369	2.96208	3.25618	2.92659	2.56225					2.69963	2.55752	2.88082	2.37517	3.10985
						1.75	3.68312	2.95623	2.84421	3.15593	2.36123					2.46051	2.93077	2.91903	2.46844	2.76297
						2	3.53206	2.80088	2.71789	3.4309	2.40705					2.53659	2.97289	2.6699	2.66588	2.7671
						2.25	3.48113	2.49188	2.7567	3.82485	2.40835					2.8211	2.67448	2.77047	2.58699	2.61779
						2.5	3.57404	2.36646	2.5602	3.80271	2.37371					2.46359	2.56898	2.67178	2.92764	2.47485
						2.75	3.49402	2.40163	2.75783	3.33269	2.50521					2.58517	2.50917	2.67859	3.77308	2.588
						3	3.6203	2.48623	2.88088	2.91252	2.41453					2.73449	2.41011	2.77935	4.20134	2.62872
						3.25	5.00709	2.6991	2.59711	2.43186	2.52933					2.59768	2.60124	2.84725	3.6193	2.88706
						3.5	4.496	2.74581	2.44359	2.53559	2.56236					2.59147	2.56689	2.9729	2.90024	2.81412
						3.75	3.50368	2.68317	2.72688	2.5656	3.05995					2.74542	2.36765	2.91568	2.39061	3.17588
							47.676	36.4935	37.0054	43.8182	34.9818					35.02	35.1638	36.849	41.8628	38.8896

## Sheet: Figure 3-figure supplement 2I
Figure 3-figure supplement 2I
	n = 5
	NREM sleep	Baseline	1	2	3	4	5								mean	SEM
			29.46	16.68	16.86	28.02	27								23.604	2.81736
			20.94	9.42	19.02	32.4	12.36								18.828	3.99401
			26.58	22.26	23.28	21.06	18.66								22.368	1.30469
		Light Sti	1	2	3	4	5
			25.62	12.96	18.66	20.4	28.38								21.204	2.70257
			18.66	3.84	7.08	27	19.08								15.132	4.24986
			25.62	6.48	23.04	22.26	24.72								20.424	3.53627
	REM sleep	Baseline	1	2	3	4	5								mean	SEM
			1.08	4.2	2.22	2.04	5.28								2.964	0.769686
			1.62	1.2	0.24	5.76	2.76								2.316	0.95126
			3.48	4.8	0.06	2.88	2.64								2.772	0.774535
		Light Sti	1	2	3	4	5
			3	2.88	0.78	3.48	3.42								2.712	0.496733
			1.98	0.54	0.54	4.08	0.48								1.524	0.698839
			1.02	0	0	2.16	3.6								1.356	0.688198
	Wake	Baseline	1	2	3	4	5								mean	SEM
			29.46	39.12	40.92	29.94	27.72								33.432	2.72966
			37.44	49.38	40.74	21.84	44.94								38.868	4.70568
			29.94	32.94	36.66	36.06	38.64								34.848	1.53069
		Light Sti	1	2	3	4	5
			31.38	44.22	40.56	36.12	28.2								36.096	2.91989
			39.36	55.62	52.38	28.92	40.44								43.344	4.8203
			33.42	53.52	36.96	35.58	31.68								38.232	3.9272

## Sheet: Figure 3-figure supplement 2J
Figure 3-figure supplement 2J
n = 5
power density of NREM sleep (%)	Baseline	Frequancy(Hz)	1	2	3	4	5				mean
		0	0.234777	0.155728	0.445817	0.245356	0.186352				0.253606
		0.25	1.21857	0.751306	2.31949	1.29378	0.897536				1.29614
		0.5	2.23145	1.50329	3.04138	2.6799	1.51325				2.19385
		0.75	2.76561	2.06806	3.44619	3.55661	1.93429				2.75415
		1	2.84284	2.87402	4.20372	3.68301	2.10023				3.14076
		1.25	2.7655	3.54395	5.60768	3.77304	2.16009				3.57005
		1.5	3.11131	3.63799	4.64065	4.23948	2.28259				3.5824
		1.75	3.63354	3.87828	3.55014	4.01049	2.29718				3.47393
		2	3.5018	3.80912	3.36535	3.43783	2.28775				3.28037
		2.25	3.4503	3.29859	3.31644	3.14373	2.48035				3.13788
		2.5	3.05497	3.20096	3.2733	2.98432	2.70966				3.04464
		2.75	2.43983	3.20396	2.81384	2.58382	2.53897				2.71608
		3	2.3325	2.93624	2.62049	2.554	2.14301				2.51725
		3.25	2.28624	2.71411	2.50131	2.37672	2.08654				2.39298
		3.5	2.35811	2.56761	2.44186	2.16252	2.10401				2.32682
		3.75	2.45074	2.39103	2.51487	2.13198	2.21536				2.3408
		4	2.41871	2.40868	2.4465	2.19444	2.27373				2.34841
		4.25	2.64267	2.419	2.27843	2.36867	2.23538				2.38883
		4.5	2.91016	2.15646	2.12546	2.26025	2.24823				2.34012
		4.75	2.46766	1.8776	2.14729	2.14662	2.26077				2.17999
		5	2.2999	1.78423	1.8948	2.12939	2.26701				2.07507
		5.25	2.16778	1.67114	2.08974	2.31791	2.30111				2.10954
		5.5	2.3162	1.77867	2.00565	2.3385	2.18973				2.12575
		5.75	2.30089	1.6471	1.90359	2.16308	2.17796				2.03852
		6	2.19861	1.67852	1.69666	2.1563	2.12072				1.97016
		6.25	2.17198	1.64868	1.62173	2.30553	1.991				1.94778
		6.5	2.26205	1.55195	1.70078	2.47398	2.04376				2.0065
		6.75	2.46133	1.50121	1.79196	2.44864	2.08177				2.05698
		7	2.32563	1.61943	1.72493	2.2623	2.07267				2.00099
		7.25	2.17774	1.6545	1.67722	2.10115	2.02952				1.92803
		7.5	2.16597	1.53295	1.43592	1.98784	2.11295				1.84713
		7.75	1.96338	1.68462	1.23313	1.75084	1.98398				1.72319
		8	1.7068	1.67086	1.18703	1.6092	1.93289				1.62136
		8.25	1.81323	1.62848	1.08048	1.54466	1.85253				1.58388
		8.5	1.73372	1.60591	1.13733	1.44233	1.71668				1.52719
		8.75	1.38596	1.54793	1.07167	1.16715	1.87696				1.40994
		9	1.28277	1.49952	0.914161	1.10321	1.75702				1.31134
		9.25	1.19265	1.42177	0.808463	1.03446	1.61445				1.21436
		9.5	1.0962	1.27179	0.796047	1.00007	1.459				1.12462
		9.75	1.03024	1.14089	0.772962	0.935528	1.28678				1.03328
		10	0.918928	1.07998	0.747582	0.826401	1.31698				0.977975
		10.25	0.833844	1.02361	0.651381	0.747277	1.17082				0.885387
		10.5	0.741254	0.979847	0.561665	0.716545	1.21825				0.843513
		10.75	0.714239	0.804715	0.54789	0.637599	1.15497				0.771883
		11	0.681916	0.711633	0.54758	0.543913	0.949081				0.686825
		11.25	0.590082	0.667424	0.504689	0.495179	0.850826				0.62164
		11.5	0.51127	0.666166	0.519835	0.455201	0.799563				0.590407
		11.75	0.486735	0.680677	0.503381	0.403425	0.789526				0.572749
		12	0.430838	0.618462	0.45812	0.371146	0.738584				0.52343
		12.25	0.405876	0.51484	0.385805	0.363426	0.683193				0.470628
		12.5	0.359865	0.515212	0.381824	0.359011	0.642652				0.451713
		12.75	0.340364	0.483189	0.335582	0.335138	0.609004				0.420655
		13	0.3102	0.454396	0.353826	0.314289	0.551066				0.396755
		13.25	0.288154	0.419297	0.307414	0.276968	0.508884				0.360144
		13.5	0.278576	0.402647	0.334749	0.23996	0.48161				0.347508
		13.75	0.238824	0.385067	0.279303	0.215392	0.493292				0.322376
		14	0.222489	0.363385	0.265015	0.212684	0.442719				0.301258
		14.25	0.192666	0.374831	0.265471	0.224787	0.424581				0.296467
		14.5	0.16696	0.366813	0.26032	0.192786	0.404962				0.278368
		14.75	0.165239	0.347664	0.25253	0.171473	0.370276				0.261437
		15	0.161034	0.279669	0.233209	0.145474	0.356174				0.235112
		15.25	0.150368	0.257901	0.215772	0.126152	0.343954				0.218829
		15.5	0.155113	0.249131	0.212026	0.121228	0.322474				0.211995
		15.75	0.133878	0.278469	0.20838	0.116206	0.300218				0.20743
		16	0.119817	0.315743	0.194661	0.103932	0.273972				0.201625
		16.25	0.10187	0.270665	0.171845	0.100563	0.267353				0.182459
		16.5	0.088223	0.236632	0.168457	0.0939	0.240461				0.165535
		16.75	0.0824613	0.207999	0.160242	0.0886045	0.233214				0.154504
		17	0.0786592	0.202908	0.167895	0.0728294	0.218954				0.148249
		17.25	0.0760881	0.179885	0.164935	0.0717723	0.194898				0.137516
		17.5	0.0721081	0.187677	0.161255	0.0612175	0.186609				0.133773
		17.75	0.0644005	0.203752	0.137331	0.0616266	0.181536				0.129729
		18	0.0527223	0.208616	0.119637	0.058939	0.175987				0.12318
		18.25	0.0485484	0.161678	0.119743	0.0520135	0.162214				0.108839
		18.5	0.0472887	0.134499	0.104371	0.0490532	0.141083				0.095259
		18.75	0.0469018	0.144357	0.0983232	0.0461838	0.139321				0.0950172
		19	0.0478674	0.131635	0.0940882	0.040171	0.13525				0.0898025
		19.25	0.0404725	0.134149	0.0871931	0.0355239	0.116122				0.0826921
		19.5	0.0343742	0.131584	0.0807543	0.0336501	0.112845				0.0786416
		19.75	0.0336144	0.0979263	0.0741846	0.0309516	0.110079				0.0693512
		20	0.0317853	0.097809	0.0640379	0.0292249	0.100826				0.0647367
		20.25	0.0279033	0.0886147	0.0722367	0.0273094	0.0979211				0.062797
		20.5	0.0280903	0.076939	0.0796458	0.0239318	0.0990815				0.0615377
		20.75	0.0256142	0.0848825	0.0686797	0.0207754	0.0987922				0.0597488
		21	0.0230325	0.0783219	0.0605359	0.0203381	0.0923677				0.0549192
		21.25	0.0213032	0.0848773	0.0544547	0.0191696	0.0868165				0.0533243
		21.5	0.0183286	0.0672243	0.0525831	0.0179971	0.0824715				0.0477209
		21.75	0.0169003	0.0580361	0.0463861	0.0179929	0.0772312				0.0433093
		22	0.0142949	0.0556268	0.0452246	0.0154182	0.0734916				0.0408112
		22.25	0.0145126	0.0541359	0.0449995	0.0129874	0.0690079				0.0391287
		22.5	0.0143599	0.0533842	0.0425325	0.0120255	0.0607219				0.0366048
		22.75	0.0123437	0.056674	0.044305	0.0109905	0.0528963				0.0354419
		23	0.011132	0.0522849	0.0387203	0.0102745	0.0543768				0.0333577
		23.25	0.0100023	0.0447321	0.0345053	0.00973458	0.0527604				0.0303469
		23.5	0.00926175	0.0449873	0.0331603	0.00856162	0.049626				0.0291194
		23.75	0.00835402	0.0481625	0.02934	0.00778257	0.0517342				0.0290746
		24	0.00792051	0.0403559	0.0286771	0.00693012	0.0478567				0.0263481
		24.25	0.00712846	0.0346929	0.0276231	0.00597697	0.0406377				0.0232118
		24.5	0.00701459	0.0365689	0.0244235	0.00576085	0.0377835				0.0223103
		24.75	0.00631716	0.0308278	0.0251686	0.0055983	0.0362712				0.0208366
n = 5
power density of NREM sleep (%)	Light Sti	Frequancy(Hz)	1	2	3	4	5				mean
		0	0.266805	0.180021	0.334789	0.246698	0.203854				0.246434
		0.25	1.25588	0.691503	1.99046	1.24896	1.00329				1.23802
		0.5	2.4577	0.921089	2.68298	2.43729	1.44058				1.98793
		0.75	3.50305	1.47769	2.97765	3.1856	1.53874				2.53655
		1	3.79875	2.49048	4.23131	3.55259	1.77396				3.16942
		1.25	3.56579	3.69259	4.62322	3.74531	2.09569				3.54452
		1.5	4.24387	4.58897	4.08867	3.6563	2.07294				3.73015
		1.75	4.11709	4.06052	4.01768	3.80669	2.16116				3.63263
		2	3.49084	3.0885	3.82535	3.60316	2.25037				3.25165
		2.25	2.98386	3.17601	3.3351	2.98758	2.51517				2.99954
		2.5	2.76745	2.2688	3.30026	3.07486	2.83503				2.84928
		2.75	2.65353	2.65594	2.826	2.8167	3.09824				2.81008
		3	2.50117	3.16585	2.66498	2.46553	3.14577				2.78866
		3.25	2.4915	2.78193	2.76568	2.41087	2.60373				2.61074
		3.5	2.29026	2.60734	3.1097	2.36963	2.31474				2.53833
		3.75	2.26914	2.32644	2.61962	2.43151	2.26896				2.38313
		4	2.39295	2.2806	2.10276	2.55816	2.36059				2.33901
		4.25	2.51965	2.41619	2.38473	2.44343	2.52077				2.45696
		4.5	2.47973	2.26705	2.70956	2.42875	2.39008				2.45503
		4.75	2.33178	2.29012	2.50685	2.3718	2.51993				2.4041
		5	2.1249	2.33432	2.29186	2.20665	2.50145				2.29183
		5.25	2.23628	1.95429	1.98527	2.12612	2.22874				2.10614
		5.5	2.282	1.90652	1.94383	2.13688	2.37752				2.12935
		5.75	2.07263	1.56155	1.80547	2.17271	2.25885				1.97424
		6	2.15902	1.09654	1.86888	2.32444	2.173				1.92438
		6.25	2.51658	1.73189	1.83754	2.30312	2.12423				2.10267
		6.5	2.3932	1.66419	1.69371	2.26291	2.25238				2.05328
		6.75	2.20885	1.29668	1.79071	2.16031	2.35735				1.96278
		7	2.20166	1.20329	1.75582	2.21324	2.23808				1.92242
		7.25	2.02641	1.71609	1.68081	2.15609	2.04582				1.92505
		7.5	2.01752	1.91887	1.38405	1.95525	1.80099				1.81533
		7.75	2.09873	2.14628	1.31985	1.72171	1.68504				1.79432
		8	1.65473	1.79946	1.40745	1.61311	1.75477				1.6459
		8.25	1.46718	1.81273	1.16158	1.53042	1.768				1.54798
		8.5	1.43723	1.60604	1.18202	1.42774	1.63743				1.45809
		8.75	1.20182	1.20003	1.16373	1.35922	1.58417				1.30179
		9	0.998351	1.2186	0.870593	1.17353	1.52998				1.15821
		9.25	0.950438	1.49771	0.88312	1.02085	1.31704				1.13383
		9.5	0.976104	1.19188	1.02556	0.971943	1.29447				1.09199
		9.75	0.867502	1.10041	0.841629	0.968313	1.21619				0.998808
		10	0.820015	0.970933	0.75956	0.915989	1.16503				0.926305
		10.25	0.668929	0.975733	0.561357	0.822579	1.15574				0.836868
		10.5	0.680942	0.849778	0.549758	0.727709	1.07316				0.77627
		10.75	0.63157	0.932887	0.443159	0.66662	0.949781				0.724803
		11	0.568365	0.901693	0.482902	0.511794	0.843476				0.661646
		11.25	0.566396	0.896466	0.404285	0.513071	0.766215				0.629287
		11.5	0.516774	0.67175	0.386109	0.522997	0.831029				0.585732
		11.75	0.451393	0.624738	0.444403	0.446565	0.687273				0.530875
		12	0.394974	0.762948	0.371524	0.404961	0.588658				0.504613
		12.25	0.375872	0.681409	0.326296	0.390803	0.634207				0.481717
		12.5	0.331836	0.597361	0.290191	0.354819	0.56197				0.427235
		12.75	0.301353	0.598828	0.305841	0.339492	0.561194				0.421342
		13	0.271444	0.570009	0.296648	0.333762	0.61082				0.416537
		13.25	0.246882	0.38115	0.302505	0.288163	0.52668				0.349076
		13.5	0.232135	0.450978	0.277176	0.275787	0.455955				0.338406
		13.75	0.225516	0.46145	0.256329	0.249257	0.383089				0.315128
		14	0.201066	0.28434	0.21748	0.208756	0.402697				0.262868
		14.25	0.18394	0.433792	0.223935	0.189583	0.388075				0.283865
		14.5	0.181652	0.53637	0.201689	0.187354	0.352173				0.291848
		14.75	0.153357	0.479773	0.204618	0.167106	0.354334				0.271838
		15	0.138855	0.332389	0.232863	0.147099	0.339207				0.238083
		15.25	0.128166	0.258992	0.219055	0.127301	0.316337				0.20997
		15.5	0.120965	0.274817	0.190057	0.118473	0.297414				0.200345
		15.75	0.11685	0.322576	0.150316	0.119693	0.292294				0.200346
		16	0.105905	0.377924	0.169102	0.110521	0.271916				0.207073
		16.25	0.0833304	0.294859	0.172399	0.0957538	0.252674				0.179803
		16.5	0.0791976	0.256981	0.146063	0.0903909	0.238682				0.162263
		16.75	0.0710838	0.194652	0.140938	0.0829178	0.225685				0.143055
		17	0.0658058	0.197679	0.122298	0.0778411	0.190447				0.130814
		17.25	0.0672977	0.215821	0.108538	0.0699098	0.175575				0.127428
		17.5	0.0695888	0.207672	0.108374	0.0660824	0.184372				0.127218
		17.75	0.0588814	0.151748	0.120724	0.0662982	0.18021				0.115572
		18	0.0533558	0.14986	0.117276	0.0596518	0.17178				0.110385
		18.25	0.045765	0.172465	0.108578	0.0533166	0.162726				0.10857
		18.5	0.0451816	0.167174	0.108559	0.0504283	0.163718				0.107012
		18.75	0.0432644	0.166865	0.100625	0.0481477	0.138286				0.0994376
		19	0.0411	0.16396	0.0844661	0.0458343	0.12836				0.0927441
		19.25	0.0340707	0.140034	0.0822502	0.0371675	0.132602				0.0852249
		19.5	0.0306533	0.119679	0.0746205	0.0325656	0.116458				0.0747954
		19.75	0.0318147	0.135515	0.111058	0.0320933	0.103317				0.0827597
		20	0.0351245	0.105493	0.177723	0.0351097	0.108472				0.0923845
		20.25	0.02783	0.104565	0.0831553	0.0302497	0.108683				0.0708966
		20.5	0.0232836	0.0879477	0.0556667	0.02577	0.109173				0.0603682
		20.75	0.0228265	0.0885396	0.0581898	0.0219062	0.095564				0.0574052
		21	0.0221773	0.0691731	0.0595715	0.0206122	0.0846924				0.0512453
		21.25	0.0205999	0.0664097	0.0574998	0.0180365	0.0850991				0.049529
		21.5	0.0166591	0.0884484	0.0517062	0.0172369	0.0759513				0.0500004
		21.75	0.015063	0.0767176	0.0432502	0.0168395	0.06882				0.0441381
		22	0.0130801	0.0630522	0.0448298	0.0153135	0.0694042				0.041136
		22.25	0.0126832	0.0697834	0.0422601	0.01478	0.0694033				0.041782
		22.5	0.0109806	0.0572136	0.0522683	0.0129266	0.0620049				0.0390788
		22.75	0.0108903	0.0544916	0.0528189	0.0122987	0.0580551				0.0377109
		23	0.0105546	0.0473175	0.0418846	0.011786	0.056804				0.0336693
		23.25	0.00959949	0.0402954	0.0378952	0.00954708	0.0537637				0.0302202
		23.5	0.00852981	0.0449696	0.0367983	0.00870357	0.0503902				0.0298783
		23.75	0.00800133	0.0465463	0.0366523	0.00784337	0.0462685				0.0290624
		24	0.00726466	0.0474714	0.0284619	0.00755688	0.0460973				0.0273704
		24.25	0.00633636	0.0405572	0.0264863	0.00682637	0.0432932				0.0246999
		24.5	0.00567362	0.0295461	0.0235907	0.00628173	0.0381658				0.0206516
		24.75	0.00536907	0.0224157	0.0245591	0.00573909	0.037181				0.0190528
NREM sleep: delta power	Baseline	Frequancy(Hz)	1	2	3	4	5
		0.5	2.23145	1.50329	3.04138	2.6799	1.51325
		0.75	2.76561	2.06806	3.44619	3.55661	1.93429
		1	2.84284	2.87402	4.20372	3.68301	2.10023
		1.25	2.7655	3.54395	5.60768	3.77304	2.16009
		1.5	3.11131	3.63799	4.64065	4.23948	2.28259
		1.75	3.63354	3.87828	3.55014	4.01049	2.29718
		2	3.5018	3.80912	3.36535	3.43783	2.28775
		2.25	3.4503	3.29859	3.31644	3.14373	2.48035
		2.5	3.05497	3.20096	3.2733	2.98432	2.70966
		2.75	2.43983	3.20396	2.81384	2.58382	2.53897
		3	2.3325	2.93624	2.62049	2.554	2.14301
		3.25	2.28624	2.71411	2.50131	2.37672	2.08654
		3.5	2.35811	2.56761	2.44186	2.16252	2.10401
		3.75	2.45074	2.39103	2.51487	2.13198	2.21536
		sum	39.2247	41.6272	47.3372	43.3174	30.8533
	Light Sti	Frequancy(Hz)	1	2	3	4	5
		0.5	2.4577	0.921089	2.68298	2.43729	1.44058
		0.75	3.50305	1.47769	2.97765	3.1856	1.53874
		1	3.79875	2.49048	4.23131	3.55259	1.77396
		1.25	3.56579	3.69259	4.62322	3.74531	2.09569
		1.5	4.24387	4.58897	4.08867	3.6563	2.07294
		1.75	4.11709	4.06052	4.01768	3.80669	2.16116
		2	3.49084	3.0885	3.82535	3.60316	2.25037
		2.25	2.98386	3.17601	3.3351	2.98758	2.51517
		2.5	2.76745	2.2688	3.30026	3.07486	2.83503
		2.75	2.65353	2.65594	2.826	2.8167	3.09824
		3	2.50117	3.16585	2.66498	2.46553	3.14577
		3.25	2.4915	2.78193	2.76568	2.41087	2.60373
		3.5	2.29026	2.60734	3.1097	2.36963	2.31474
		3.75	2.26914	2.32644	2.61962	2.43151	2.26896
		sum	43.134	39.3021	47.0682	42.5436	32.1151
