# Supplementary material for: Striatal adenosine A2A receptor neurons control active-period sleep via parvalbumin neurons in external globus pallidus
Source: eLife. 2017 Oct 12;6:e29055. doi: 10.7554/eLife.29055 (PMC5655138; doi:10.7554/eLife.29055)
Supplement: Figure 4—source data 1. [file elife-29055-fig4-data1.xlsx]

## Sheet: Figure 4F
Figure 4F
	n = 6
	NREM sleep	vehicle	1	2	3	4	5	6							mean	SEM
		19:00:00	16.5	12	14.52	17.82	10.5	9.84							13.53	1.33345
		20:00:00	22.02	33.18	24.36	22.32	13.5	20.82							22.7	2.5908
		21:00:00	4.98	13.32	23.64	20.82	13.02	25.32							16.85	3.17087
		22:00:00	14.52	8.34	33.84	14.16	13.32	19.02							17.2	3.60638
		23:00:00	13.32	22.98	26.16	7.86	13.86	19.02							17.2	2.77157
		1900-01-01	23.34	25.02	0	13.32	1.86	21							14.09	4.47761
		1900-01-01 01:00:00	9.48	13.68	19.68	8.16	24.18	21.48							16.11	2.7066
		1900-01-01 02:00:00	31.14	28.02	35.64	24.36	23.64	22.02							27.47	2.11789
		1900-01-01 03:00:00	24.18	31.02	14.16	28.02	16.86	21							22.54	2.64253
		1900-01-01 04:00:00	19.98	23.82	20.82	22.02	24	24							22.44	0.721665
		1900-01-01 05:00:00	6.66	10.98	14.34	12	19.68	24							14.61	2.56347
		1900-01-01 06:00:00	0	9.48	5.52	22.32	40.5	24.84							17.11	6.10815
		CNO	1	2	3	4	5	6							mean	SEM
		19:00:00	24.36	34.14	25.86	21.84	12.36	17.64							22.7	3.03795
		20:00:00	23.82	32.64	31.02	30.48	29.34	34.02							30.22	1.44613
		21:00:00	20.34	32.52	40.5	27.66	27.36	33.66							30.34	2.79919
		22:00:00	29.64	35.82	21.84	25.32	20.16	38.34							28.52	3.03166
		23:00:00	13.02	11.52	31.98	16.32	13.98	25.68							18.75	3.35073
		1900-01-01	11.52	22.32	27.48	19.68	21.48	23.16							20.94	2.16194
		1900-01-01 01:00:00	00:00:00	1900-02-08 15:50:24	00:00:00	1900-01-21 04:19:12	1900-01-21 15:50:24	1900-01-23 19:40:48							17.72	6.25584
		1900-01-01 02:00:00	24.66	12.84	12	13.98	13.86	19.86							16.2	2.03552
		1900-01-01 03:00:00	34.86	16.68	36.66	22.98	36.48	16.98							27.44	3.9449
		1900-01-01 04:00:00	29.52	29.16	23.64	14.64	19.86	26.34							23.86	2.36173
		1900-01-01 05:00:00	21	8.16	15.66	21.84	18	21.48							17.69	2.1415
		1900-01-01 06:00:00	28.5	2.64	8.82	8.82	35.34	25.98							18.35	5.41093
	REM sleep	vehicle	1	2	3	4	5	6							mean	stdev
		19:00:00	3	0.48	0.48	0	0	1.32							0.88	0.467504
		20:00:00	1.68	3.84	5.16	1.02	0.48	1.32							2.25	0.749039
		21:00:00	0	0	4.14	0.48	0.66	2.52							1.3	0.68352
		22:00:00	0	0	6.84	0	0	0							1.14	1.14
		23:00:00	1.68	4.68	6.36	0	1.68	3.36							2.96	0.943695
		1900-01-01	4.14	2.64	0	0	0	0							1.13	0.740446
		1900-01-01 01:00:00	0	2.16	2.52	0	1.02	0							0.95	0.47051
		1900-01-01 02:00:00	4.86	0.18	5.82	1.68	3.84	0							2.73	1.00623
		1900-01-01 03:00:00	1.86	2.52	2.34	0.84	1.02	0							1.43	0.398422
		1900-01-01 04:00:00	4.98	4.68	2.34	2.16	3.36	2.34							3.31	0.512269
		1900-01-01 05:00:00	1.86	0.18	2.64	0	1.32	1.5							1.25	0.411461
		1900-01-01 06:00:00	0	1.02	0	1.32	7.32	2.34							2	1.1231
		CNO	1	2	3	4	5	6							mean	stdev
		19:00:00	3.18	3.18	1.14	0	0	0.36							1.31	0.615289
		20:00:00	4.5	1.68	4.14	0	0.66	1.86							2.14	0.744527
		21:00:00	0.84	3.84	5.64	2.64	2.34	1.5							2.8	0.705124
		22:00:00	5.82	4.02	2.82	1.5	0.36	1.98							2.75	0.79394
		23:00:00	0.84	0.84	7.02	0.36	0	3.84							2.15	1.12297
		1900-01-01	2.52	2.82	2.16	0	1.86	1.02							1.73	0.428602
		1900-01-01 01:00:00	0	6.84	0	1.32	3.36	1.86							2.23	1.05577
		1900-01-01 02:00:00	4.98	4.02	4.14	0	0.36	1.02							2.42	0.896883
		1900-01-01 03:00:00	5.82	3.18	2.64	2.64	2.16	0.84							2.88	0.671536
		1900-01-01 04:00:00	6.36	4.02	3.18	0.66	4.02	1.32							3.26	0.84252
		1900-01-01 05:00:00	2.16	3.18	3.48	1.86	3.48	1.98							2.69	0.314229
		1900-01-01 06:00:00	4.68	0	0	0	5.52	1.14							1.89	1.03666
	wake	vehicle	1	2	3	4	5	6							mean	stdev
		19:00:00	40.5	47.52	45	42.18	49.5	48.84							45.59	1.49955
		20:00:00	36.36	22.98	30.48	36.66	46.02	37.86							35.06	3.15761
		21:00:00	55.02	46.68	32.16	38.64	46.32	32.16							41.83	3.71866
		22:00:00	45.48	51.66	19.32	45.84	46.68	40.98							41.66	4.67904
		23:00:00	45	32.34	27.48	52.14	44.52	37.68							39.86	3.71259
		1900-01-01	32.52	32.34	60	46.68	58.14	39							44.78	5.00739
		1900-01-01 01:00:00	50.52	44.16	37.86	51.84	34.86	38.52							42.96	2.87971
		1900-01-01 02:00:00	24	31.86	18.48	34.02	32.52	37.98							29.81	2.9334
		1900-01-01 03:00:00	34.02	26.52	43.5	31.14	42.18	39							36.06	2.71312
		1900-01-01 04:00:00	34.98	31.5	36.84	35.82	32.64	33.66							34.24	0.820731
		1900-01-01 05:00:00	51.48	48.84	43.02	48	39	34.5							44.14	2.65499
		1900-01-01 06:00:00	60	49.5	54.48	36.36	12.18	32.82							40.89	7.15058
		CNO	1	2	3	4	5	6							mean	stdev
		19:00:00	32.52	22.68	33	38.16	47.64	42							36	3.53406
		20:00:00	31.68	25.68	24.84	29.52	30	24.18							27.65	1.27904
		21:00:00	38.82	23.64	13.86	29.64	30.36	24.84							26.86	3.39838
		22:00:00	24.48	20.16	35.34	33.18	39.48	19.68							28.72	3.42766
		23:00:00	46.14	47.64	21	43.32	46.02	30.48							39.1	4.4351
		1900-01-01	46.02	34.86	30.36	40.32	36.66	35.82							37.34	2.1746
		1900-01-01 01:00:00	60	13.5	60	37.5	34.98	34.32							40.05	7.22484
		1900-01-01 02:00:00	30.36	43.14	43.86	46.02	45.84	39.18							41.4	2.42863
		1900-01-01 03:00:00	19.32	40.14	20.64	34.32	21.36	42.18							29.66	4.26405
		1900-01-01 04:00:00	24.18	26.82	33.18	44.64	36.18	32.34							32.89	2.95512
		1900-01-01 05:00:00	36.84	48.66	40.86	36.36	38.52	36.48							39.62	1.93808
		1900-01-01 06:00:00	26.82	57.36	51.18	51.18	19.14	32.82							39.75	6.35448

## Sheet: Figure 4 G
Figure 4G
	n = 6
	NREM sleep	19:00-22:00		1	2	3	4	5	6							mean	SEM
			vehicle	43.5	58.5	62.52	60.96	37.02	55.98							53.08	4.23751
			CNO	68.52	99.3	97.38	79.98	69.06	85.32							83.26	5.44844
		22:00-7:00		1	2	3	4	5	6							mean	SEM
			vehicle	142.62	173.34	170.16	152.22	177.9	196.38							168.77	7.80216
			CNO	192.72	178.8	178.08	164.76	200.82	221.64							189.47	8.22285
	REM sleep
		19:00-22:00		1	2	3	4	5	6							mean	SEM
			vehicle	4.68	4.32	9.78	1.5	1.14	5.16							4.43	1.2733
			CNO	8.52	8.7	10.92	2.64	3	3.72							6.25	1.44868
		22:00-7:00		1	2	3	4	5	6							mean	stdev
			vehicle	19.38	18.06	28.86	6	19.56	9.54							16.9	3.3196
			CNO	33.18	28.92	25.44	8.34	21.12	15							22	3.74648
	wake
		19:00-22:00		1	2	3	4	5	6							mean	SEM
			vehicle	131.88	117.18	107.64	117.48	141.84	118.86							122.48	4.99863
			CNO	103.02	72	71.7	97.32	108	91.02							90.51	6.33896
		22:00-7:00		1	2	3	4	5	6							mean	SEM
			vehicle	378	348.72	340.98	381.84	342.72	334.14							354.4	8.30494
			CNO	314.16	332.28	336.42	366.84	318.18	303.3							328.53	9.11801

## Sheet: Figure 4H
Figure 4H
	n = 6
	power density of NREM sleep (%)	vehicle	Frequancy(Hz)	1	2	3	4	5	6			mean
			0	0.354278	0.264981	0.456543	0.310432	0.256597	0.325345			0.328029
			0.5	2.1069	1.22506	2.20138	1.52593	1.21118	1.62295			1.6489
			1	2.70142	2.71987	2.44554	2.24252	2.86757	3.74064			2.78626
			1.5	3.38762	4.5751	3.56881	2.67416	4.55101	5.88632			4.10717
			2	4.03876	5.45047	4.5179	3.07934	5.14504	7.11102			4.89042
			2.5	4.20592	4.87427	5.08172	3.35774	5.01616	6.15621			4.782
			3	4.43511	4.97202	5.64223	4.03742	4.98565	5.35306			4.90425
			3.5	4.7466	5.34143	5.71282	4.63745	6.22172	4.99858			5.27644
			4	4.94512	5.68573	5.66047	4.25591	5.64481	4.56673			5.12646
			4.5	4.97977	5.64693	5.98865	4.04359	4.02322	4.39109			4.84554
			5	5.01417	5.43177	5.78121	4.07512	3.69693	4.06033			4.67659
			5.5	4.98723	5.1546	5.57587	3.86376	3.76035	3.69274			4.50576
			6	4.7413	4.73505	5.12172	3.90562	4.00105	3.53998			4.34079
			6.5	4.65056	4.15062	4.98081	4.17571	3.96669	3.47384			4.23304
			7	4.77625	3.9714	4.59906	4.26722	3.93221	3.43204			4.16303
			7.5	4.37977	3.97943	3.97622	4.3019	3.85706	3.31817			3.96876
			8	3.9423	3.57537	3.48548	4.22041	3.55755	3.26513			3.67437
			8.5	3.54005	3.13984	3.24174	3.96267	3.20285	2.99449			3.34694
			9	3.16297	2.79462	2.74263	3.63758	2.86454	2.61713			2.96991
			9.5	2.73208	2.48663	2.1831	3.248	2.53304	2.38979			2.59544
			10	2.36146	2.15501	1.83708	2.96484	2.28037	2.19969			2.29974
			10.5	2.08539	1.85632	1.60077	2.77343	2.11191	1.94745			2.06254
			11	1.83013	1.49589	1.40777	2.33852	1.89082	1.7403			1.78391
			11.5	1.5825	1.2964	1.20031	2.01694	1.62386	1.54697			1.5445
			12	1.40523	1.20303	1.07376	1.84701	1.43719	1.35332			1.38659
			12.5	1.25266	1.07661	0.959131	1.62593	1.35511	1.2434			1.25214
			13	1.13504	0.991784	0.811704	1.51937	1.23921	1.14455			1.14027
			13.5	0.992736	0.883033	0.734593	1.43584	1.11576	1.01376			1.02929
			14	0.934975	0.803733	0.664198	1.21573	1.0219	0.937953			0.929749
			14.5	0.852309	0.771115	0.591621	1.0917	0.966199	0.892543			0.860914
			15	0.79553	0.736399	0.573948	1.08006	0.890686	0.819546			0.816029
			15.5	0.709481	0.661233	0.54183	1.00836	0.815851	0.76044			0.749533
			16	0.627426	0.573761	0.502761	0.896053	0.764298	0.699302			0.677267
			16.5	0.592114	0.562735	0.471885	0.812544	0.69569	0.666698			0.633611
			17	0.55651	0.509583	0.418518	0.758485	0.631923	0.616257			0.581879
			17.5	0.512335	0.481095	0.382497	0.694217	0.592288	0.567308			0.53829
			18	0.480063	0.45434	0.360129	0.657508	0.55894	0.54666			0.509607
			18.5	0.426994	0.401169	0.353829	0.600107	0.529752	0.503655			0.469251
			19	0.378657	0.377522	0.331272	0.588587	0.470566	0.458386			0.434165
			19.5	0.367403	0.346992	0.298869	0.534569	0.437023	0.419817			0.400779
			20	0.339642	0.31689	0.280637	0.47427	0.414602	0.40178			0.371303
			20.5	0.3036	0.30046	0.258462	0.482413	0.384199	0.37855			0.351281
			21	0.276698	0.283679	0.234448	0.435877	0.356955	0.342756			0.321735
			21.5	0.26454	0.256634	0.209581	0.399159	0.363115	0.33014			0.303861
			22	0.233889	0.220682	0.197801	0.373612	0.343841	0.298427			0.278042
			22.5	0.203417	0.195715	0.182007	0.348036	0.316768	0.281433			0.254563
			23	0.191971	0.182849	0.163477	0.329339	0.30612	0.264036			0.239632
			23.5	0.179762	0.163389	0.147946	0.31504	0.286778	0.2436			0.222753
			24	0.160937	0.140567	0.128247	0.296048	0.265383	0.23188			0.203844
			24.5	0.138431	0.126185	0.117022	0.263881	0.23766	0.213793			0.182828
		CNO	Frequancy(Hz)	1	2	3	4	5	6			mean
			0	0.272331	0.344709	0.279667	0.263571	0.290287	0.400996			0.308593
			0.5	1.33118	1.58306	1.31983	1.27998	1.48509	2.07494			1.51235
			1	2.70212	3.17062	2.29547	2.26822	3.31847	4.4998			3.04245
			1.5	3.873	4.79938	3.29748	2.89315	4.9528	6.67372			4.41492
			2	4.7273	5.30231	4.16278	3.20965	5.23336	7.61671			5.04202
			2.5	5.25668	5.08989	4.66812	3.56404	5.12761	6.455			5.02689
			3	5.33819	5.1688	5.125	4.19206	5.23717	5.64083			5.11701
			3.5	5.10259	5.31095	5.52584	4.87723	6.04695	5.27469			5.35638
			4	5.02999	5.38753	5.95464	5.11101	6.17156	4.69423			5.39149
			4.5	5.03954	5.36084	6.18266	4.48472	4.5856	4.40552			5.00981
			5	5.07501	5.04636	5.90498	4.19522	3.75068	4.10377			4.67933
			5.5	5.05536	4.76569	5.76588	4.18852	3.66055	3.63511			4.51185
			6	4.81002	4.35103	5.27456	4.21166	3.70359	3.28269			4.27226
			6.5	4.57669	4.27801	4.88096	4.12608	3.85348	3.29554			4.16846
			7	4.54118	4.27861	4.73172	4.30816	3.90693	3.46795			4.20576
			7.5	4.27815	4.00853	4.23156	4.40062	3.8353	3.42302			4.02953
			8	3.83397	3.66369	3.89713	4.25638	3.5069	3.1458			3.71731
			8.5	3.48225	3.26485	3.33723	3.91214	3.04524	2.70767			3.29156
			9	3.07812	2.84092	2.80232	3.60303	2.64355	2.3909			2.89314
			9.5	2.64585	2.55594	2.34873	3.1313	2.43229	2.19318			2.55121
			10	2.32452	2.16311	1.99938	2.74263	2.18707	1.93113			2.22464
			10.5	1.97268	1.78117	1.71786	2.4651	1.92863	1.63738			1.91714
			11	1.70047	1.51435	1.51905	2.19126	1.90304	1.44707			1.71254
			11.5	1.49631	1.34155	1.33805	1.91721	1.64782	1.35672			1.51627
			12	1.2875	1.20626	1.14396	1.71242	1.37419	1.24417			1.32808
			12.5	1.13111	1.11553	0.964901	1.47393	1.24129	1.08657			1.16889
			13	0.985477	0.966484	0.857826	1.3419	1.10386	0.987156			1.04045
			13.5	0.865543	0.885114	0.792317	1.21537	1.01199	0.932729			0.95051
			14	0.790285	0.806793	0.725329	1.10194	0.936932	0.896727			0.876335
			14.5	0.714813	0.755699	0.665266	0.977336	0.851791	0.839615			0.800753
			15	0.665084	0.714339	0.616659	0.9316	0.803885	0.746434			0.746333
			15.5	0.61731	0.628683	0.554113	0.888205	0.718859	0.692827			0.683333
			16	0.564217	0.582817	0.49796	0.825932	0.677345	0.635601			0.630646
			16.5	0.524047	0.561549	0.464492	0.737533	0.618923	0.598214			0.584126
			17	0.459554	0.510652	0.431976	0.657754	0.576837	0.553238			0.531668
			17.5	0.420452	0.466513	0.412068	0.633471	0.540831	0.494288			0.494604
			18	0.39059	0.408024	0.375702	0.620835	0.503407	0.475986			0.462424
			18.5	0.349918	0.36041	0.34781	0.566685	0.469976	0.44256			0.422893
			19	0.329725	0.344547	0.337081	0.548259	0.455165	0.413325			0.404684
			19.5	0.309829	0.328215	0.31026	0.490625	0.43059	0.38439			0.375651
			20	0.288907	0.298863	0.275611	0.44459	0.404064	0.356788			0.344804
			20.5	0.262538	0.274336	0.25157	0.422697	0.377791	0.34155			0.321747
			21	0.245993	0.239791	0.23809	0.395889	0.356404	0.329625			0.300965
			21.5	0.224917	0.22203	0.21625	0.375158	0.352466	0.319454			0.285046
			22	0.208484	0.200402	0.196118	0.354293	0.365106	0.291302			0.269284
			22.5	0.194132	0.178909	0.182488	0.333895	0.343672	0.26409			0.249531
			23	0.175062	0.167123	0.167657	0.31886	0.28663	0.254048			0.22823
			23.5	0.161807	0.147116	0.151855	0.301746	0.26128	0.239712			0.210586
			24	0.150536	0.134655	0.13765	0.275299	0.247727	0.220119			0.194331
			24.5	0.138661	0.123245	0.124097	0.260844	0.23504	0.205107			0.181166
			Frequancy(Hz)	1	2	3	4	5
	NREM sleep: delta power	vehicle	0.5	2.1069	1.22506	2.20138	1.52593	1.21118	1.62295
			1	2.70142	2.71987	2.44554	2.24252	2.86757	3.74064
			1.5	3.38762	4.5751	3.56881	2.67416	4.55101	5.88632
			2	4.03876	5.45047	4.5179	3.07934	5.14504	7.11102
			2.5	4.20592	4.87427	5.08172	3.35774	5.01616	6.15621
			3	4.43511	4.97202	5.64223	4.03742	4.98565	5.35306
			3.5	4.7466	5.34143	5.71282	4.63745	6.22172	4.99858
			SUM	25.6223	29.1582	29.1704	21.5546	29.9983	34.8688
			Frequancy(Hz)	1	2	3	4	5
		CNO	0.5	1.33118	1.58306	1.31983	1.27998	1.48509	2.07494
			1	2.70212	3.17062	2.29547	2.26822	3.31847	4.4998
			1.5	3.873	4.79938	3.29748	2.89315	4.9528	6.67372
			2	4.7273	5.30231	4.16278	3.20965	5.23336	7.61671
			2.5	5.25668	5.08989	4.66812	3.56404	5.12761	6.455
			3	5.33819	5.1688	5.125	4.19206	5.23717	5.64083
			3.5	5.10259	5.31095	5.52584	4.87723	6.04695	5.27469
			sum	28.3311	30.425	26.3945	22.2843	31.4014	38.2357
