# Supplementary material for: Striatal adenosine A2A receptor neurons control active-period sleep via parvalbumin neurons in external globus pallidus
Source: eLife. 2017 Oct 12;6:e29055. doi: 10.7554/eLife.29055 (PMC5655138; doi:10.7554/eLife.29055)
Supplement: Figure 5—source data 1. [file elife-29055-fig5-data1.xlsx]

## Sheet: Figure 5G
Figure 5G
n = 4	numbers		1	2	3	4		mean	SEM
	PV neuron	control	468	521	561	501		512.75	33.6777
		lesion	123	168	55	85		107.75	42.3165
			1	2	3	4		mean	SEM
	HuCD neuron	control	1011	1037	904	924		969	56.2094
		lesion	500	331	450	326		401.75	75.3737
			1	2	3	4		mean	SEM
	FoxP2 neuron	control	280	316	337	321		313.5	20.8387
		lesion	359	338	300	286		320.75	29.1494

## Sheet: Figure 5H
Figure 5H
	n = 8
	NREM sleep	vehicle	1	2	3	4	5	6	7	8					mean	SEM
		19:00:00	10.32	14.52	19.02	15.48	14.82	18.18	0	15					13.4175	2.12819
		20:00:00	2.16	23.16	20.64	19.14	6.36	24.48	0.66	1.86					12.3075	3.69657
		21:00:00	8.82	17.16	15.18	10.98	0	18.48	6	3.36					9.9975	2.36209
		22:00:00	5.52	17.16	24.36	17.64	0	15.36	18.36	27.18					15.6975	3.19037
		23:00:00	18.36	28.32	19.68	18.48	5.64	21.18	22.98	5.64					17.535	2.82971
		1900-01-01	19.32	22.98	21	20.52	9.18	29.34	20.34	5.64					18.54	2.68659
		1900-01-01 01:00:00	28.02	29.34	24	33	21.84	27.66	0	25.02					23.61	3.58459
		1900-01-01 02:00:00	27.48	32.82	19.98	10.5	22.5	28.14	27.36	31.86					25.08	2.57544
		1900-01-01 03:00:00	33.66	25.98	28.98	35.34	22.98	29.34	27.36	26.82					28.8075	1.43012
		1900-01-01 04:00:00	31.98	22.5	34.68	26.16	21	18.18	18.48	30.66					25.455	2.25761
		1900-01-01 05:00:00	33.66	38.34	41.64	38.16	8.64	5.16	0	18.18					22.9725	5.98052
		1900-01-01 06:00:00	36.84	40.02	36.84	37.98	18	34.86	34.02	22.98					32.6925	2.77976
		CNO	1	2	3	4	5	6	7	8					mean	SEM
		19:00:00	33	28.02	29.82	30.66	44.16	46.68	56.52	38.64					38.4375	3.53691
		20:00:00	29.64	30.36	33.66	24.66	28.68	37.68	39.84	37.14					32.7075	1.85191
		21:00:00	18.84	35.16	31.68	38.82	19.98	39.84	31.32	22.68					29.79	2.93983
		22:00:00	23.82	32.16	39.84	28.86	20.16	32.52	31.86	36.36					30.6975	2.25268
		23:00:00	17.64	26.52	17.64	18.48	7.5	31.68	24.36	34.86					22.335	3.11919
		1900-01-01	28.86	28.5	28.14	22.02	16.14	19.86	34.5	34.86					26.61	2.38126
		1900-01-01 01:00:00	1900-01-27 08:38:24	1900-01-28 00:28:48	1900-01-26 12:28:48	1900-01-18 20:09:36	1900-01-25 00:28:48	1900-01-29 12:28:48	1900-02-03 03:21:36	1900-01-09 20:09:36					24.9075	2.6345
		1900-01-01 02:00:00	15.66	28.68	12.48	21.66	5.64	24.18	0.36	20.16					16.1025	3.38431
		1900-01-01 03:00:00	37.86	18.84	30.36	20.52	41.16	10.5	21	27.18					25.9275	3.62873
		1900-01-01 04:00:00	22.02	45.18	29.82	30	13.68	28.68	27.66	18.66					26.9625	3.33405
		1900-01-01 05:00:00	29.64	19.02	39.36	25.68	22.02	10.14	9.48	9.48					20.6025	3.82823
		1900-01-01 06:00:00	40.98	36.18	31.98	38.64	23.16	16.68	16.14	27					28.845	3.41205
	REM sleep	vehicle	1	2	3	4	5	6	7	8					mean	SEM
		19:00:00	2.34	0.18	0.36	0.66	2.82	3	0	0.84					1.275	0.437652
		20:00:00	0	0.48	2.16	1.14	0.18	3.84	0	0					0.975	0.488595
		21:00:00	0	2.64	1.86	0.84	0	4.14	0	0					1.185	0.551631
		22:00:00	0	2.82	2.82	1.32	0	0	4.98	2.64					1.8225	0.638709
		23:00:00	2.34	3.84	3.36	4.86	0	2.16	4.68	0					2.655	0.672232
		1900-01-01	4.02	6.66	1.98	3.84	0	6.48	4.02	1.86					3.6075	0.80932
		1900-01-01 01:00:00	2.52	5.16	3.84	7.02	5.82	3	0	3.66					3.8775	0.767533
		1900-01-01 02:00:00	4.68	4.68	2.34	0.36	4.68	6.48	2.64	4.86					3.84	0.680431
		1900-01-01 03:00:00	5.16	4.98	6.18	5.52	6.66	5.34	3.18	5.34					5.295	0.360847
		1900-01-01 04:00:00	3.18	2.52	7.02	7.68	3.36	3.66	2.82	4.5					4.3425	0.691204
		1900-01-01 05:00:00	4.98	10.14	6.18	5.52	3.66	0	0	3					4.185	1.18446
		1900-01-01 06:00:00	6.18	4.14	7.5	7.02	3	7.32	2.34	0.84					4.7925	0.905159
		CNO	1	2	3	4	5	6	7	8					mean	SEM
		19:00:00	0	0	0	0	2.16	2.82	1.02	0					0.75	0.404404
		20:00:00	0	0	0	0	4.02	4.32	0.36	0					1.0875	0.674684
		21:00:00	0	0.36	0.18	0.18	3.18	1.98	4.14	0.48					1.3125	0.564041
		22:00:00	0	1.14	0	2.16	3.84	1.86	0.84	2.64					1.56	0.470122
		23:00:00	0	4.14	0	1.68	1.86	1.98	2.34	4.32					2.04	0.569887
		1900-01-01	0.84	5.16	0	3	3.66	1.68	4.68	3.36					2.7975	0.642722
		1900-01-01 01:00:00	4.5	5.52	4.02	4.86	5.16	6.18	4.86	1.32					4.5525	0.515446
		1900-01-01 02:00:00	2.16	6.36	3.66	0.36	1.5	2.34	0	3.36					2.4675	0.718967
		1900-01-01 03:00:00	3.84	1.02	3.48	3.84	5.64	0	3.84	3.36					3.1275	0.630147
		1900-01-01 04:00:00	1.68	5.34	4.02	4.32	7.02	3.48	4.5	2.82					4.1475	0.569146
		1900-01-01 05:00:00	2.34	4.5	6	2.64	2.16	1.5	0.36	0					2.4375	0.709743
		1900-01-01 06:00:00	5.16	8.64	6.36	6	4.02	1.86	3.48	3.66					4.8975	0.743625
	wake	vehicle	1	2	3	4	5	6	7	8					mean	SEM
		19:00:00	47.34	45.36	40.68	43.86	42.36	38.82	60	44.16					45.3225	2.29752
		20:00:00	57.84	36.36	37.14	39.66	53.52	31.68	59.34	58.14					46.71	4.08553
		21:00:00	51.18	40.14	43.02	48.18	60	37.32	54	56.64					48.81	2.86664
		22:00:00	54.48	40.02	32.82	40.98	60	44.64	36.66	30.18					42.4725	3.64102
		23:00:00	39.36	27.84	37.02	36.66	54.36	36.66	32.34	54.36					39.825	3.40776
		1900-01-01	36.66	30.36	37.02	35.64	50.82	24.18	35.64	52.5					37.8525	3.3745
		1900-01-01 01:00:00	29.52	25.5	32.16	19.98	32.34	29.34	60	31.32					32.52	4.18841
		1900-01-01 02:00:00	27.84	22.5	37.68	49.14	32.82	25.32	30	23.34					31.08	3.1371
		1900-01-01 03:00:00	21.18	28.98	24.84	19.14	30.36	25.32	29.52	27.84					25.8975	1.43727
		1900-01-01 04:00:00	24.84	34.98	18.36	26.16	35.64	38.16	38.64	24.84					30.2025	2.67596
		1900-01-01 05:00:00	21.36	11.52	12.18	16.32	47.64	54.84	60	38.82					32.835	7.02361
		1900-01-01 06:00:00	16.98	15.84	15.66	15	39	17.82	23.64	36.18					22.515	3.43421
		CNO	1	2	3	4	5	6	7	8					mean	SEM
		19:00:00	27	31.98	30.18	29.34	13.68	10.5	2.52	21.36					20.82	3.81632
		20:00:00	30.36	29.64	26.34	35.34	27.36	18	19.86	22.86					26.22	2.03817
		21:00:00	41.16	24.48	28.14	21	36.84	18.18	24.48	36.84					28.89	2.9682
		22:00:00	36.18	26.64	20.16	28.98	36	25.68	27.36	21					27.75	2.11069
		23:00:00	42.36	29.34	42.36	39.84	50.64	26.34	33.36	20.82					35.6325	3.49481
		1900-01-01	30.36	26.34	31.86	34.98	40.14	38.52	20.82	21.84					30.6075	2.55336
		1900-01-01 01:00:00	28.14	26.52	29.52	36.36	29.82	24.36	21	48.84					30.57	3.05146
		1900-01-01 02:00:00	42.18	25.02	43.86	37.98	52.86	33.48	59.64	36.48					41.4375	3.86747
		1900-01-01 03:00:00	18.36	40.14	26.16	35.64	13.14	49.5	35.16	29.52					30.9525	4.1597
		1900-01-01 04:00:00	36.36	9.48	26.16	25.68	39.36	27.84	27.84	38.52					28.905	3.41966
		1900-01-01 05:00:00	28.02	36.48	14.64	31.68	35.82	48.36	50.16	50.52					36.96	4.42313
		1900-01-01 06:00:00	13.86	15.18	21.66	15.36	32.82	41.52	40.32	29.34					26.2575	4.00796

## Sheet: Figure 5I
Figure 5I
	n = 6
	NREM sleep	vehicle	1	2	3	4	5	6							mean	SEM
		19:00:00	20.52	23.16	19.5	22.14	16.5	21.36							20.53	0.957424
		20:00:00	24	28.02	20.34	21.66	25.5	27.36							24.48	1.25418
		21:00:00	19.32	22.86	25.86	26.64	28.68	39.66							27.17	2.83123
		22:00:00	21.66	31.98	25.5	22.86	12.18	22.98							22.86	2.61827
		23:00:00	28.98	22.5	25.32	24	23.52	22.86							24.53	0.977026
		1900-01-01	27.84	22.32	34.14	21.36	15.84	5.64							21.19	4.0152
		1900-01-01 01:00:00	34.02	35.16	32.52	33.48	26.64	0.36							27.03	5.47156
		1900-01-01 02:00:00	19.68	34.68	32.34	21.66	13.86	39.18							26.9	4.04371
		1900-01-01 03:00:00	34.98	30.84	19.32	35.64	9	14.82							24.1	4.59692
		1900-01-01 04:00:00	27.36	41.16	35.52	35.16	20.34	44.82							34.06	3.66359
		1900-01-01 05:00:00	28.32	22.32	23.52	32.52	0	44.52							25.2	6.0076
		1900-01-01 06:00:00	36.18	31.32	31.02	20.16	38.52	4.32							26.92	5.20556
		CNO	1	2	3	4	5	6							mean	SEM
		19:00:00	39	21.84	25.68	31.98	34.02	31.86							30.73	2.49393
		20:00:00	28.68	24.36	29.64	19.02	30.66	34.68							27.84	2.22551
		21:00:00	29.16	25.02	25.5	24.48	31.02	18.84							25.67	1.72549
		22:00:00	25.5	24.18	31.68	22.14	20.82	19.98							24.05	1.74148
		23:00:00	15.36	29.82	25.02	24.36	30	27.18							25.29	2.20469
		1900-01-01	36.18	31.02	30.66	28.5	29.82	14.64							28.47	2.96555
		1900-01-01 01:00:00	1900-01-21 11:31:12	1900-02-03 20:38:24	1900-01-23 08:09:36	1900-01-19 16:19:12	1900-01-28 12:00:00	1900-01-26 19:40:48							25.78	2.25522
		1900-01-01 02:00:00	26.82	20.64	27	25.14	37.32	13.14							25.01	3.25977
		1900-01-01 03:00:00	25.68	25.02	24.18	24.36	20.82	24.36							24.07	0.688898
		1900-01-01 04:00:00	28.68	32.82	24.48	24.84	22.14	25.98							26.49	1.53634
		1900-01-01 05:00:00	22.68	27.66	21.48	33.36	40.68	35.82							30.28	3.11128
		1900-01-01 06:00:00	34.86	34.86	32.34	17.16	18.36	9.36							24.49	4.46064
	REM sleep	vehicle	1	2	3	4	5	6							mean	SEM
		19:00:00	2.52	1.68	2.16	3	0.66	0.84							1.81	0.379605
		20:00:00	1.86	3.48	0	3.18	1.32	4.5							2.39	0.668386
		21:00:00	1.02	5.16	0.66	3.84	1.02	4.68							2.73	0.838105
		22:00:00	1.86	2.64	1.02	2.82	1.02	4.86							2.37	0.588235
		23:00:00	1.68	4.32	2.34	2.16	1.98	1.32							2.3	0.43007
		1900-01-01	1.5	0.48	2.52	2.16	1.32	0							1.33	0.392658
		1900-01-01 01:00:00	1.68	5.16	1.86	3.48	3	0							2.53	0.721401
		1900-01-01 02:00:00	3.18	5.52	7.14	3.66	0.66	3.66							3.97	0.898588
		1900-01-01 03:00:00	3.84	5.82	0.66	4.32	0.36	3							3	0.872651
		1900-01-01 04:00:00	2.34	3.48	5.16	4.32	0.66	4.5							3.41	0.678012
		1900-01-01 05:00:00	4.14	5.82	2.52	1.68	0	5.16							3.22	0.905539
		1900-01-01 06:00:00	1.5	4.68	5.64	2.64	5.52	2.52							3.75	0.715947
		CNO	1	2	3	4	5	6							mean	SEM
		19:00:00	1.98	0	2.64	1.02	0.18	0							0.97	0.45889
		20:00:00	0	0	0	0	0	0.18							0.03	0.03
		21:00:00	1.14	0.18	0.48	0	0.18	5.52							1.25	0.869678
		22:00:00	2.82	6	3.18	0	0.84	2.16							2.5	0.855102
		23:00:00	3.84	2.52	3.48	1.5	1.02	3.36							2.62	0.469042
		1900-01-01	7.32	3.84	5.34	3.84	5.34	1.98							4.61	0.741903
		1900-01-01 01:00:00	2.34	8.52	4.02	5.52	3	3.48							4.48	0.91987
		1900-01-01 02:00:00	2.82	6	3.66	4.5	3.66	1.98							3.77	0.566763
		1900-01-01 03:00:00	4.02	4.98	4.32	4.32	1.86	4.68							4.03	0.454687
		1900-01-01 04:00:00	0	3.66	4.02	2.82	0.36	3							2.31	0.698126
		1900-01-01 05:00:00	1.14	3.48	6.36	2.82	2.82	5.34							3.66	0.77258
		1900-01-01 06:00:00	9.36	5.82	9.84	3	4.32	4.02							6.06	1.18024
	wake	vehicle	1	2	3	4	5	6							mean	SEM
		19:00:00	37.02	35.16	38.34	34.86	42.84	37.86							37.68	1.18085
		20:00:00	34.14	28.5	39.66	35.16	33.18	28.14							33.13	1.77127
		21:00:00	39.66	31.98	33.48	29.52	30.36	15.66							30.11	3.24176
		22:00:00	36.48	25.32	33.48	34.32	46.86	32.16							34.77	2.8698
		23:00:00	29.34	33.18	32.34	33.84	34.5	35.82							33.17	0.905505
		1900-01-01	30.66	37.14	23.34	36.48	42.84	54.36							37.47	4.32524
		1900-01-01 01:00:00	24.36	19.68	25.68	22.98	30.36	59.64							30.45	6.01027
		1900-01-01 02:00:00	37.14	19.86	20.52	34.68	45.48	17.16							29.14	4.71038
		1900-01-01 03:00:00	21.18	23.34	40.02	19.98	50.64	42.18							32.89	5.31413
		1900-01-01 04:00:00	30.36	15.36	19.32	20.52	39	10.68							22.54	4.23771
		1900-01-01 05:00:00	27.48	31.86	34.02	25.86	60	10.32							31.59	6.62129
		1900-01-01 06:00:00	22.32	24	23.34	37.14	16.02	53.16							29.33	5.53609
		CNO	1	2	3	4	5	6							mean	SEM
		19:00:00	19.02	38.16	31.68	27	25.86	28.14							28.31	2.59763
		20:00:00	31.32	35.64	30.36	40.98	29.34	25.14							32.13	2.24407
		21:00:00	29.64	34.86	34.02	35.52	28.86	35.64							33.09	1.24098
		22:00:00	31.68	29.82	25.14	37.86	38.34	37.86							33.45	2.22242
		23:00:00	40.86	27.66	31.5	34.14	28.98	29.52							32.11	1.9779
		1900-01-01	16.5	25.14	24	27.66	24.84	43.32							26.91	3.62448
		1900-01-01 01:00:00	36.18	16.68	32.64	34.86	28.5	29.64							29.75	2.87639
		1900-01-01 02:00:00	30.36	33.36	29.34	30.36	19.02	44.82							31.21	3.38326
		1900-01-01 03:00:00	30.36	30	31.5	31.32	37.32	31.02							31.92	1.10493
		1900-01-01 04:00:00	31.32	23.52	31.5	32.34	37.5	31.02							31.2	1.82673
		1900-01-01 05:00:00	36.18	28.86	32.16	23.82	16.5	18.84							26.06	3.14115
		1900-01-01 06:00:00	15.84	19.32	17.82	39.84	37.32	46.68							29.47	5.4463

## Sheet: Figure 5J
Figure 5J
NREM sleep	control, n=8	19:00-23:00		1	2	3	4	5	6	7	8					mean	SEM
			vehicle	26.82	72	79.2	63.24	21.18	76.5	25.02	47.4					51.42	8.65687
			CNO	105.3	125.7	135	123	112.98	156.72	159.54	134.82					131.632	6.78857
	lesion, n=6	19:00-23:00		1	2	3	4	5	6							mean	SEM
			vehicle	85.5	106.02	91.2	93.3	82.86	111.36							95.04	4.63336
			CNO	122.34	95.4	112.5	97.62	116.52	105.36							108.29	4.36442
REM sleep	control, n=8
		19:00-23:00		1	2	3	4	5	6	7	8					mean	SEM
			vehicle	2.34	6.12	7.2	3.96	3	10.98	4.98	3.48					5.2575	0.998144
			CNO	0	1.5	0.18	2.34	13.2	10.98	6.36	3.12					4.71	1.76913
	lesion, n=6
		19:00-23:00		1	2	3	4	5	6							mean	SEM
			vehicle	7.26	12.96	3.84	12.84	4.02	14.88							9.3	1.99094
			CNO	5.94	6.18	6.3	1.02	1.2	7.86							4.75	1.18393
wake	control, n=8
		19:00-23:00		1	2	3	4	5	6	7	8					mean	SEM
			vehicle	210.84	161.88	153.66	172.68	215.88	152.46	210	189.12					183.315	9.41874
			CNO	134.7	112.74	104.82	114.66	113.88	72.36	74.22	102.06					103.68	7.46621
	lesion, n=6
		19:00-23:00		1	2	3	4	5	6							mean	SEM
			vehicle	147.3	120.96	144.96	133.86	153.24	113.82							135.69	6.39621
			CNO	111.66	138.48	121.2	141.36	122.4	126.78							126.98	4.57588
