# Supplementary material for: Striatal adenosine A2A receptor neurons control active-period sleep via parvalbumin neurons in external globus pallidus
Source: eLife. 2017 Oct 12;6:e29055. doi: 10.7554/eLife.29055 (PMC5655138; doi:10.7554/eLife.29055)
Supplement: Figure 6—source data 1. [file elife-29055-fig6-data1.xlsx]

## Sheet: Figure 6F
Figure 6F
	n = 8
	NREM sleep	vehicle	1	2	3	4	5	6	7	8					mean	SEM
		19:00:00	25.02	20.82	14.82	12.48	22.68	21.36	8.82	22.68					18.585	2.0461
		20:00:00	22.5	20.82	13.14	23.34	23.34	34.5	24.36	6.18					21.0225	2.95254
		21:00:00	23.16	36.66	15.48	19.02	21.36	13.14	16.02	23.64					21.06	2.59788
		22:00:00	9.36	22.68	17.16	25.14	18.18	31.98	23.64	0					18.5175	3.5289
		23:00:00	19.5	28.5	21	15.84	26.16	29.82	5.82	0					18.33	3.78895
		1900-01-01	31.02	25.02	2.82	21.66	25.5	29.52	25.86	19.68					22.635	3.11771
		1900-01-01 01:00:00	18.36	33.18	20.34	18.36	33.66	12.48	24.18	28.14					23.5875	2.68303
		1900-01-01 02:00:00	22.32	34.98	17.64	36.84	14.64	36.36	23.82	1.32					23.49	4.39442
		1900-01-01 03:00:00	27.66	16.98	28.68	33.66	29.52	36	37.02	38.16					30.96	2.44532
		1900-01-01 04:00:00	35.52	43.86	19.02	29.16	23.82	10.14	22.98	29.34					26.73	3.63667
		1900-01-01 05:00:00	40.14	33.18	18.84	16.5	21.66	31.5	23.64	14.34					24.975	3.20494
		1900-01-01 06:00:00	34.14	25.68	30	21.48	23.34	24.36	0	19.68					22.335	3.58828
		CNO	1	2	3	4	5	6	7	8					mean	SEM
		19:00:00	5.82	0	0.84	3	18	20.16	0	14.64					7.8075	2.99009
		20:00:00	9.84	12.18	5.16	11.82	0	10.14	0	0					6.1425	1.94795
		21:00:00	0	13.02	0	9	0	8.34	0	0					3.795	1.91264
		22:00:00	0	9.66	4.02	5.34	14.82	14.52	0	0					6.045	2.22051
		23:00:00	0	16.02	7.68	13.98	12	34.02	3.66	0					10.92	3.94572
		1900-01-01	29.82	23.52	16.32	18.18	19.98	17.52	30.18	0					19.44	3.36195
		1900-01-01 01:00:00	00:00:00	1900-01-17 08:09:36	1900-01-11 12:28:48	1900-01-18 15:50:24	1900-01-18 04:19:12	1900-01-27 08:38:24	1900-01-27	1900-01-25 12:00:00					18.195	3.24986
		1900-01-01 02:00:00	26.64	31.14	2.64	28.02	32.34	29.16	31.5	30.66					26.5125	3.47605
		1900-01-01 03:00:00	40.02	31.86	16.5	29.34	30.48	37.14	28.5	19.68					29.19	2.80707
		1900-01-01 04:00:00	31.02	19.14	9.36	23.82	19.86	32.82	22.98	43.5					25.3125	3.6589
		1900-01-01 05:00:00	27	28.32	18.18	38.16	36.36	32.34	18	14.16					26.565	3.17512
		1900-01-01 06:00:00	31.86	36.18	23.34	23.16	19.5	11.16	1.68	0					18.36	4.66004
	REM sleep	vehicle	1	2	3	4	5	6	7	8					mean	SEM
		19:00:00	4.98	0.84	3.48	0.18	1.5	2.52	0	3.66					2.145	0.638589
		20:00:00	3.84	3.84	1.68	2.16	5.52	3.18	2.52	1.98					3.09	0.452138
		21:00:00	1.86	3	0	0.66	1.5	0	0.66	5.82					1.6875	0.690134
		22:00:00	1.98	3.48	0	3.66	0	4.32	1.5	0					1.8675	0.632997
		23:00:00	1.98	1.68	0	1.02	0.48	3.66	0	0					1.1025	0.456797
		1900-01-01	4.86	1.68	0	2.52	3.66	4.14	4.5	3.66					3.1275	0.578223
		1900-01-01 01:00:00	0	4.5	0	2.82	4.32	0.18	2.16	9.66					2.955	1.15745
		1900-01-01 02:00:00	3.84	4.68	1.86	4.02	0	0.18	2.16	0					2.0925	0.680566
		1900-01-01 03:00:00	2.82	3	3.66	7.32	3	0	8.52	9.48					4.725	1.17097
		1900-01-01 04:00:00	4.02	2.64	0	1.14	0.36	0	1.98	7.86					2.25	0.942633
		1900-01-01 05:00:00	6	3.84	1.5	1.86	0.84	0.66	1.5	3					2.4	0.637607
		1900-01-01 06:00:00	8.52	2.34	2.16	1.32	2.16	0.18	0	7.5					3.0225	1.13655
		CNO	1	2	3	4	5	6	7	8					mean	SEM
		19:00:00	0.18	0	0	0	1.14	1.86	0	2.82					0.75	0.383685
		20:00:00	1.68	1.32	1.5	1.5	0	1.32	0	0					0.915	0.270891
		21:00:00	0	0.18	0	0	0	0	0	0					0.0225	0.0225
		22:00:00	0	1.86	0	1.14	0	1.68	0	0					0.585	0.294103
		23:00:00	0	0.18	0	0	1.5	6.36	0	0					1.005	0.786627
		1900-01-01	3.18	2.34	0	2.82	1.68	1.32	0.84	0					1.5225	0.428176
		1900-01-01 01:00:00	0	1.86	0	2.34	2.52	3.66	4.5	5.64					2.565	0.708457
		1900-01-01 02:00:00	4.32	4.86	0	3	4.5	4.86	2.64	7.32					3.9375	0.752049
		1900-01-01 03:00:00	5.16	4.5	0	4.86	5.16	5.52	5.16	4.68					4.38	0.635891
		1900-01-01 04:00:00	3	2.64	0	2.64	4.86	4.14	1.68	11.52					3.81	1.21818
		1900-01-01 05:00:00	3.84	3.84	0	3.66	4.14	4.14	1.68	1.86					2.895	0.541159
		1900-01-01 06:00:00	9.48	6.48	1.86	2.52	2.82	1.98	0	0					3.1425	1.15373
	wake	vehicle	1	2	3	4	5	6	7	8					mean	SEM
		19:00:00	30	38.34	41.64	47.34	35.82	36.18	51.18	33.66					39.27	2.50824
		20:00:00	33.66	35.34	45.18	34.5	31.14	22.32	33.18	51.84					35.895	3.16782
		21:00:00	34.98	20.34	44.52	40.32	37.14	46.86	43.32	30.48					37.245	3.07182
		22:00:00	48.66	33.84	42.84	31.14	41.82	23.64	34.86	60					39.6	3.99912
		23:00:00	38.52	29.82	39	43.14	33.36	26.52	54.18	60					40.5675	4.09917
		1900-01-01	24.18	33.36	57.18	35.82	30.84	26.34	29.64	36.66					34.2525	3.61471
		1900-01-01 01:00:00	41.64	22.32	39.66	38.82	22.02	47.34	33.66	22.14					33.45	3.56043
		1900-01-01 02:00:00	33.84	20.34	40.5	19.14	45.36	23.52	34.02	58.68					34.425	4.81113
		1900-01-01 03:00:00	29.52	40.02	27.66	19.02	27.48	24	14.52	12.36					24.3225	3.16776
		1900-01-01 04:00:00	20.52	13.5	40.98	29.64	35.82	49.86	34.98	22.86					31.02	4.18022
		1900-01-01 05:00:00	13.86	22.98	39.66	41.64	37.5	27.84	34.86	42.66					32.625	3.60622
		1900-01-01 06:00:00	17.34	31.98	27.84	37.14	34.5	35.52	60	32.82					34.6425	4.23862
		CNO	1	2	3	4	5	6	7	8					mean	SEM
		19:00:00	54	60	59.16	57	40.86	37.98	60	42.48					51.435	3.31932
		20:00:00	48.48	46.5	53.34	46.68	60	48.48	60	60					52.935	2.19632
		21:00:00	60	46.86	60	51	60	51.66	60	60					56.19	1.92301
		22:00:00	60	48.48	55.98	53.52	45.18	43.86	60	60					53.3775	2.39095
		23:00:00	60	43.86	52.32	46.02	46.5	19.68	56.34	60					48.09	4.63197
		1900-01-01	27	34.14	43.68	39	38.34	41.16	28.98	60					39.0375	3.62534
		1900-01-01 01:00:00	60	40.86	48.48	39	39.36	28.98	28.5	28.86					39.255	3.89003
		1900-01-01 02:00:00	28.98	24	57.36	28.98	23.16	25.98	25.86	22.02					29.5425	4.07243
		1900-01-01 03:00:00	14.82	23.64	43.5	25.86	24.36	17.34	26.34	35.64					26.4375	3.28968
		1900-01-01 04:00:00	25.98	38.16	50.64	33.48	35.34	22.98	35.34	4.98					30.8625	4.71931
		1900-01-01 05:00:00	29.16	27.84	41.82	18.18	19.5	23.52	40.32	43.98					30.54	3.6269
		1900-01-01 06:00:00	18.66	17.34	34.86	34.32	37.68	46.86	58.32	60					38.505	5.6659

## Sheet: Figure 6G
Figure 6G
	n = 8
	NREM sleep	19:00-23:00		1	2	3	4	5	6	7	8					mean	SEM
			vehicle	80.04	100.98	60.6	79.98	85.56	100.98	72.84	52.5					79.185	6.10883
			CNO	15.66	34.86	10.02	29.16	32.82	53.16	0	14.64					23.79	5.97751
		23:00-7:00		1	2	3	4	5	6	7	8					mean	SEM
			vehicle	228.66	241.38	158.34	193.5	198.3	210.18	163.32	150.66					193.042	11.81
			CNO	186.36	203.52	105.54	193.32	188.7	221.52	163.5	133.5					174.495	13.5666
	REM sleep
		19:00-23:00		1	2	3	4	5	6	7	8					mean	SEM
			vehicle	12.66	11.16	5.16	6.66	8.52	10.02	4.68	11.46					8.79	1.06833
			CNO	1.86	3.36	1.5	2.64	1.14	4.86	0	2.82					2.2725	0.526551
		23:00-7:00		1	2	3	4	5	6	7	8					mean	SEM
			vehicle	32.04	24.36	9.18	22.02	14.82	9	20.82	41.16					21.675	3.91638
			CNO	28.98	26.7	1.86	21.84	27.18	31.98	16.5	31.02					23.2575	3.5402
	wake
		19:00-23:00		1	2	3	4	5	6	7	8					mean	SEM
			vehicle	147.3	127.86	174.18	153.3	145.92	129	162.54	175.98					152.01	6.47877
			CNO	222.48	201.84	228.48	208.2	206.04	181.98	240	222.48					213.938	6.40815
		23:00-7:00		1	2	3	4	5	6	7	8					mean	SEM
			vehicle	219.42	214.32	312.48	264.36	266.88	260.94	295.86	288.18					265.305	12.2545
			CNO	264.6	249.84	372.66	264.84	264.24	226.5	300	315.48					282.27	16.1967

## Sheet: Figure 6H
Figure 6H
	n = 7
	power density of NREM sleep (%)	vehicle	Frequancy(Hz)	1	2	3	4	5	6	7		mean
			0	0.524817	0.668566	0.488745	0.431976	0.263509	0.234721	1.06934		0.525953
			0.5	2.61834	3.53094	2.3927	2.12873	1.174	1.11275	8.03063		2.9983
			1	3.74359	4.40544	3.65662	3.20221	2.70226	1.87295	5.56567		3.59268
			1.5	3.97962	4.08556	4.19604	3.69945	4.52058	2.42201	3.83678		3.82
			2	3.80923	3.79536	4.12706	3.92226	5.51581	2.83189	3.54256		3.93488
			2.5	3.66315	3.74908	4.1166	4.03005	5.35186	3.17237	3.39722		3.92576
			3	3.88882	3.81395	3.97829	3.97674	5.18488	3.71592	3.55211		4.01582
			3.5	4.48405	3.69257	3.95589	3.94091	5.77873	4.84696	3.77877		4.35398
			4	4.06505	3.65291	4.05536	4.15786	5.65921	5.2318	3.59685		4.34558
			4.5	3.65534	3.59376	4.03986	4.42698	4.9461	4.66339	3.45157		4.111
			5	3.68024	3.61538	3.98866	4.52971	4.51514	4.40843	3.27084		4.0012
			5.5	3.71202	4.03856	4.04698	4.59826	4.08463	4.44085	3.38642		4.04396
			6	4.06445	4.63833	4.30333	4.48544	3.76643	4.57138	3.45392		4.18333
			6.5	4.55576	5.23806	4.64805	4.70923	3.63062	4.38788	3.60488		4.39635
			7	5.04974	5.21325	4.87309	4.81355	3.58823	4.17064	3.80368		4.50174
			7.5	4.91757	4.59889	4.83034	4.73433	3.40131	4.02536	3.69112		4.31413
			8	4.41717	4.07157	4.34289	4.24265	3.20966	3.81935	3.64586		3.96416
			8.5	3.71968	3.54903	3.7907	3.72364	2.88479	3.41562	3.55671		3.52003
			9	3.26629	3.2201	3.34042	3.28458	2.57394	3.00482	3.12425		3.11634
			9.5	2.95265	2.95108	3.05161	2.97701	2.39591	2.7932	2.79917		2.8458
			10	2.54744	2.59058	2.6591	2.55195	2.0926	2.6116	2.37088		2.48916
			10.5	2.23848	2.27919	2.33626	2.33213	1.89406	2.40163	2.05189		2.21909
			11	2.05175	2.08502	2.10645	2.09053	1.77735	2.18825	1.87998		2.02562
			11.5	1.83043	1.82257	1.8814	1.82325	1.61758	2.01899	1.70036		1.81351
			12	1.59668	1.62668	1.5971	1.59966	1.44015	1.90303	1.45116		1.60207
			12.5	1.45412	1.4451	1.32788	1.48462	1.36911	1.72233	1.27173		1.43927
			13	1.34812	1.27372	1.19512	1.31635	1.30295	1.59552	1.26249		1.32775
			13.5	1.236	1.14888	1.11216	1.14915	1.21157	1.47486	1.19817		1.21868
			14	1.15251	1.03061	1.01072	1.06953	1.13607	1.34905	1.11407		1.12322
			14.5	1.09636	0.937029	0.911322	0.959748	1.03717	1.27654	1.04074		1.03699
			15	0.973367	0.82739	0.807964	0.852103	0.950943	1.20254	1.01431		0.946946
			15.5	0.881046	0.740447	0.746095	0.770285	0.871874	1.10986	0.961067		0.868668
			16	0.801784	0.672754	0.654262	0.697331	0.809247	0.98728	0.865409		0.78401
			16.5	0.718835	0.606089	0.579473	0.612627	0.743653	0.905172	0.76256		0.704058
			17	0.654371	0.558128	0.537113	0.52568	0.692084	0.828279	0.705376		0.643005
			17.5	0.581929	0.507897	0.509761	0.473782	0.636	0.744801	0.649899		0.586295
			18	0.512983	0.444705	0.475708	0.445507	0.569209	0.71214	0.568041		0.532613
			18.5	0.459065	0.413961	0.41861	0.406728	0.529143	0.647511	0.538669		0.48767
			19	0.405868	0.38456	0.389708	0.380884	0.499386	0.596702	0.529		0.455159
			19.5	0.370461	0.340024	0.366943	0.345337	0.459312	0.564251	0.48071		0.418148
			20	0.351647	0.311271	0.322845	0.307542	0.417781	0.534349	0.461186		0.38666
			20.5	0.319139	0.293928	0.282941	0.284002	0.398962	0.498896	0.434926		0.358971
			21	0.285317	0.260501	0.258463	0.256037	0.366533	0.463667	0.393852		0.326339
			21.5	0.257551	0.235089	0.237372	0.232732	0.349817	0.438315	0.371566		0.303206
			22	0.227588	0.218452	0.220995	0.212747	0.344967	0.422618	0.340566		0.28399
			22.5	0.20665	0.198629	0.197866	0.192692	0.321879	0.3971	0.311379		0.260885
			23	0.188463	0.177292	0.189346	0.174158	0.288479	0.361	0.317927		0.242381
			23.5	0.179292	0.162002	0.166817	0.160839	0.265305	0.318896	0.285542		0.219813
			24	0.160647	0.150494	0.147345	0.146228	0.236772	0.300739	0.257207		0.199919
			24.5	0.144545	0.134624	0.129645	0.130272	0.222449	0.281799	0.250988		0.184903
		CNO	Frequancy(Hz)	1	2	3	4	5	6	7		mean
			0	0.650088	0.776385	0.562937	0.594161	0.255801	0.237366	0.50114		0.511126
			0.5	3.11423	3.66209	2.46299	2.98689	1.12749	1.13271	2.20133		2.38396
			1	3.773	4.46933	3.44978	3.79296	2.45719	1.84727	3.07725		3.26668
			1.5	3.76845	4.0833	4.12929	3.89483	4.33193	2.38201	3.6772		3.75243
			2	4.00062	3.75181	4.4362	3.91059	5.60926	2.92719	3.96398		4.08566
			2.5	3.86492	3.61221	4.59141	3.96652	6.02751	3.27746	3.89927		4.17704
			3	4.02744	3.72476	4.74801	4.16924	5.8763	3.91365	4.25175		4.38731
			3.5	4.03317	3.75755	3.95191	4.29162	6.09221	5.2982	4.57516		4.5714
			4	4.41132	3.85386	3.95545	4.28531	5.92203	5.27242	4.33616		4.57665
			4.5	4.1204	3.61451	4.05477	4.38322	5.05281	4.5342	4.09795		4.26541
			5	3.58781	3.82413	3.61964	4.40309	4.4541	4.46703	3.73343		4.01275
			5.5	3.61642	4.0213	3.7009	4.58364	4.17778	4.50265	3.81887		4.06022
			6	3.68903	4.33658	3.90798	4.51527	3.84003	4.4706	3.69369		4.06474
			6.5	4.43356	4.85879	4.50555	4.81968	3.60954	4.34541	3.66404		4.31951
			7	5.05835	5.20514	4.9345	4.96888	3.42762	4.34459	4.03332		4.56749
			7.5	5.0095	4.71727	4.29802	4.60753	3.23905	4.20361	4.07397		4.30699
			8	4.65413	4.19222	3.78496	4.1913	2.98285	3.84592	3.81241		3.9234
			8.5	4.27845	3.59769	3.81393	3.53339	2.75931	3.31315	3.65228		3.56403
			9	3.59462	3.39479	3.04767	3.02413	2.41039	2.9499	3.3809		3.11463
			9.5	2.80828	3.117	2.95968	2.90098	2.23174	2.69336	2.81862		2.78995
			10	2.43838	2.65177	2.51445	2.55149	1.86632	2.39002	2.55955		2.42457
			10.5	2.26384	2.23071	2.45366	2.14783	1.76053	2.14764	2.32504		2.18989
			11	2.00744	1.92372	2.35079	1.87544	1.72164	2.05696	2.16115		2.01388
			11.5	1.81026	1.73513	2.14617	1.68807	1.62808	2.04659	1.95599		1.85861
			12	1.5421	1.57386	1.89255	1.48911	1.41095	1.83335	1.63373		1.62509
			12.5	1.35717	1.43433	1.53974	1.32444	1.36286	1.65982	1.53495		1.45905
			13	1.22805	1.27143	1.26318	1.17894	1.31243	1.45462	1.37247		1.2973
			13.5	1.05512	1.14453	1.20638	1.04782	1.20393	1.41864	1.39945		1.21084
			14	0.937323	1.02274	1.04184	0.930015	1.17147	1.37295	1.31394		1.1129
			14.5	0.855662	0.950612	0.8718	0.866125	1.08935	1.26991	1.19819		1.01452
			15	0.769523	0.802038	0.76134	0.766053	0.939826	1.18342	1.13122		0.907632
			15.5	0.767267	0.677044	0.768422	0.698829	0.894214	1.08698	1.00417		0.842418
			16	0.734731	0.621473	0.659482	0.610886	0.779043	1.01954	0.890558		0.759387
			16.5	0.631858	0.561312	0.610466	0.555789	0.738605	0.903186	0.829658		0.690125
			17	0.558685	0.554621	0.528558	0.480973	0.68364	0.811844	0.808886		0.632458
			17.5	0.503566	0.490404	0.477021	0.421757	0.575374	0.770394	0.725365		0.566269
			18	0.460855	0.444538	0.434725	0.407835	0.525695	0.732617	0.635389		0.520236
			18.5	0.429321	0.431121	0.394317	0.401189	0.504464	0.661301	0.605527		0.489606
			19	0.413184	0.387988	0.392852	0.377495	0.467044	0.60558	0.560103		0.457749
			19.5	0.404618	0.350659	0.392956	0.325626	0.413915	0.580076	0.529668		0.428217
			20	0.366707	0.319177	0.355258	0.285914	0.412764	0.538438	0.505798		0.397722
			20.5	0.317704	0.281899	0.28546	0.268683	0.382356	0.486848	0.458589		0.354506
			21	0.264981	0.266927	0.246538	0.266007	0.356655	0.48995	0.416465		0.329646
			21.5	0.231098	0.248473	0.259378	0.227654	0.349208	0.436498	0.365581		0.302556
			22	0.208921	0.224395	0.262843	0.202736	0.328402	0.397385	0.330768		0.27935
			22.5	0.212387	0.2062	0.229429	0.190668	0.291945	0.38675	0.328375		0.263679
			23	0.211724	0.178776	0.2042	0.170999	0.262093	0.377561	0.306527		0.244554
			23.5	0.198544	0.163942	0.206979	0.151811	0.249261	0.342909	0.286739		0.228598
			24	0.177828	0.140851	0.176541	0.137667	0.225967	0.304803	0.28448		0.206877
			24.5	0.14736	0.138628	0.157112	0.128931	0.207041	0.274691	0.278974		0.190391
			Frequancy(Hz)	1	2	3	4	5	6	7
	NREM sleep: delta power	vehicle	0.5	2.61834	3.53094	2.3927	2.12873	1.174	1.11275	8.03063
			1	3.74359	4.40544	3.65662	3.20221	2.70226	1.87295	5.56567
			1.5	3.97962	4.08556	4.19604	3.69945	4.52058	2.42201	3.83678
			2	3.80923	3.79536	4.12706	3.92226	5.51581	2.83189	3.54256
			2.5	3.66315	3.74908	4.1166	4.03005	5.35186	3.17237	3.39722
			3	3.88882	3.81395	3.97829	3.97674	5.18488	3.71592	3.55211
			3.5	4.48405	3.69257	3.95589	3.94091	5.77873	4.84696	3.77877
			SUM	26.1868	27.0729	26.4232	24.9003	30.2281	19.9748	31.7037
			Frequancy(Hz)	1	2	3	4	5	6	7
		CNO	0.5	3.11423	3.66209	2.46299	2.98689	1.12749	1.13271	2.20133
			1	3.773	4.46933	3.44978	3.79296	2.45719	1.84727	3.07725
			1.5	3.76845	4.0833	4.12929	3.89483	4.33193	2.38201	3.6772
			2	4.00062	3.75181	4.4362	3.91059	5.60926	2.92719	3.96398
			2.5	3.86492	3.61221	4.59141	3.96652	6.02751	3.27746	3.89927
			3	4.02744	3.72476	4.74801	4.16924	5.8763	3.91365	4.25175
			3.5	4.03317	3.75755	3.95191	4.29162	6.09221	5.2982	4.57516
			sum	26.5818	27.061	27.7696	27.0127	31.5219	20.7785	25.6459

## Sheet: Figure 6I
Figure 6I
	n = 7 mice. One mice power spectrum data was removed, as there was no NREM and REM sleep following vehicle or CNO injection over 4h.
	power density of REM sleep (%)	vehicle	Frequancy(Hz)	1	2	3	4	5	6	7		mean
			0	0.299428	0.38485	0.571158	0.406521	0.175155	0.29315	0.718846		0.407015
			0.5	1.39709	1.62126	3.12103	2.05564	0.807961	1.41627	3.2154		1.94781
			1	1.54995	1.70187	2.96631	2.18403	1.00973	1.6517	3.39564		2.0656
			1.5	1.42396	1.64381	2.10576	1.85523	1.05399	1.5945	3.77654		1.92197
			2	1.54287	1.66199	2.02555	1.97617	1.47754	1.78354	4.15841		2.08944
			2.5	1.52706	1.49883	2.19433	2.03869	2.01723	1.97912	3.77706		2.14747
			3	1.64667	1.54599	2.27377	1.95211	2.17638	2.22035	3.54773		2.19471
			3.5	1.77602	1.74095	2.46755	1.98586	2.15461	2.89254	3.89223		2.41568
			4	1.64536	1.7852	2.39699	1.97733	2.1399	2.73956	4.03867		2.389
			4.5	1.64669	1.90934	2.40627	2.09348	2.19176	2.66885	4.09023		2.42952
			5	1.71829	2.31564	2.25115	2.06945	2.65483	2.36416	3.65379		2.43247
			5.5	2.04815	3.2155	2.46506	2.78909	3.39971	2.52731	3.31171		2.82236
			6	3.22261	4.94926	3.03791	2.92921	4.45205	3.01848	3.27157		3.55444
			6.5	5.05186	7.81503	4.65483	3.92685	6.8116	3.75113	3.47947		5.07011
			7	8.42306	10.4063	6.25089	6.51454	7.98283	6.88962	4.36466		7.2617
			7.5	9.65059	10.7747	7.81071	7.42025	7.91642	8.60332	4.57607		8.10744
			8	8.75231	9.35997	7.73193	8.46553	6.96103	7.64423	4.30158		7.60237
			8.5	7.38648	7.27849	7.27608	8.67154	5.26983	5.54784	3.75777		6.45543
			9	6.37306	4.83416	5.56232	7.18131	4.1899	4.18484	3.38038		5.10085
			9.5	5.85774	3.39293	4.24715	5.08489	2.96943	3.45126	2.97312		3.99665
			10	4.68828	2.55254	3.42547	3.87041	2.55288	3.09158	2.65528		3.26235
			10.5	3.22654	2.27794	3.02299	2.87553	2.2203	2.80742	2.35698		2.68396
			11	2.24408	1.62049	2.49692	2.2501	2.00869	2.27299	2.06837		2.13738
			11.5	1.72803	1.2428	1.80128	1.83011	1.87007	1.96705	1.68708		1.73235
			12	1.44116	1.06065	1.64472	1.45547	1.49923	1.645	1.58405		1.47576
			12.5	1.28814	0.894003	1.48305	1.2769	1.45093	1.50311	1.61058		1.3581
			13	1.13548	0.845071	1.16696	1.08647	1.42178	1.33092	1.40989		1.19951
			13.5	1.00536	0.813309	0.881104	0.87837	1.26825	1.01594	1.21893		1.01161
			14	0.890427	0.86019	0.712373	0.771976	1.25901	1.11442	1.01498		0.946198
			14.5	0.804222	0.871267	0.850052	0.830454	1.49396	1.17445	0.982629		1.00101
			15	0.79068	0.790011	0.734636	0.834725	1.25129	1.17984	1.08519		0.952339
			15.5	0.736401	0.640983	0.689138	0.796186	1.24343	0.984496	1.02413		0.873538
			16	0.635849	0.623633	0.675388	0.74085	1.40251	0.921227	0.908773		0.844033
			16.5	0.663718	0.55143	0.620784	0.718904	1.15134	0.943019	0.904616		0.793402
			17	0.60548	0.524252	0.72542	0.679487	0.944259	0.903284	0.763538		0.735103
			17.5	0.553947	0.473106	0.640403	0.571551	0.832147	0.804318	0.802464		0.668276
			18	0.503101	0.420466	0.582169	0.561942	0.827107	0.789035	0.722965		0.629541
			18.5	0.474898	0.387671	0.506992	0.506465	0.765296	0.898798	0.60142		0.591649
			19	0.472162	0.343948	0.437153	0.461287	0.717973	0.790645	0.543505		0.538096
			19.5	0.456907	0.306657	0.410091	0.453756	0.71665	0.73343	0.586812		0.523472
			20	0.449601	0.286999	0.389486	0.385127	0.665197	0.749084	0.509944		0.490777
			20.5	0.381346	0.28914	0.406989	0.39523	0.630048	0.793324	0.464106		0.480026
			21	0.331788	0.252684	0.334635	0.380684	0.641264	0.910436	0.492652		0.477735
			21.5	0.281101	0.229555	0.294435	0.302406	0.597267	0.753329	0.392922		0.407288
			22	0.264628	0.206191	0.270589	0.288788	0.566659	0.59615	0.384337		0.368192
			22.5	0.240254	0.197726	0.225729	0.2503	0.488829	0.493004	0.369317		0.323594
			23	0.214071	0.179414	0.217943	0.250269	0.498872	0.462616	0.335586		0.308396
			23.5	0.191648	0.15123	0.198406	0.259751	0.404942	0.397554	0.276236		0.268538
			24	0.186629	0.140721	0.162902	0.23778	0.406697	0.378962	0.272442		0.255162
			24.5	0.174817	0.129849	0.175038	0.22099	0.391198	0.372758	0.289412		0.25058
		CNO	Frequancy(Hz)	1	2	3	4	5	6	7		mean
			0	0.205052	0.285896	0.500965	0.392507	0.18778	0.198946	0.444521		0.316524
			0.5	1.23046	1.64363	2.66478	1.45026	0.671943	1.12386	1.6827		1.49537
			1	1.35318	1.92579	3.91304	1.59176	1.10007	1.29334	1.41284		1.79857
			1.5	0.984183	1.74169	2.82125	1.53622	1.29273	1.21286	1.81035		1.62847
			2	1.01647	1.64654	1.92355	1.35367	1.07617	1.38515	2.05535		1.49384
			2.5	1.25492	1.36708	1.51106	1.18915	1.3208	1.70736	2.36794		1.53119
			3	1.74387	1.34786	1.18243	1.84107	2.11593	2.36421	2.50885		1.87203
			3.5	1.30179	1.70857	1.75197	1.7097	2.45407	2.4044	2.49523		1.9751
			4	1.5375	1.66668	1.53847	1.81331	1.93048	2.39827	2.44741		1.90459
			4.5	1.58593	1.71729	1.3699	2.07193	1.69187	2.34055	2.323		1.8715
			5	1.87559	1.69105	1.70825	1.91591	2.14765	2.35145	2.27127		1.99445
			5.5	1.46649	2.14494	1.70749	1.95068	3.41335	2.70943	2.29248		2.24069
			6	1.71823	2.87285	2.95151	3.4003	4.856	2.77342	2.61867		3.02728
			6.5	3.15911	4.21642	4.66449	4.01374	6.55183	4.40173	3.20753		4.31641
			7	3.4308	7.52272	7.40192	4.19772	10.4093	5.06487	6.53609		6.3662
			7.5	5.50126	11.2819	10.2749	7.85787	9.61529	8.0714	8.47375		8.7252
			8	9.59152	11.5569	7.93242	10.85	8.37095	9.45241	7.61148		9.33795
			8.5	8.46269	9.53226	7.42237	10.7999	6.06131	6.49593	6.44023		7.88781
			9	6.48889	6.74291	6.85921	7.91623	5.0089	4.70844	6.38813		6.30182
			9.5	7.36248	4.17193	5.05161	4.90825	2.56198	4.03373	4.48194		4.65313
			10	8.67091	3.67897	4.80249	3.583	1.59564	2.79984	3.81713		4.13543
			10.5	6.91935	2.92713	3.17682	3.25149	1.63819	1.88766	3.06784		3.26693
			11	4.04019	1.88787	2.32097	1.96619	1.44488	1.83427	2.42717		2.2745
			11.5	2.86331	1.56175	1.80948	1.86911	1.53975	1.60338	2.31154		1.9369
			12	2.36369	1.15789	1.57149	1.73999	1.14074	1.23636	1.55362		1.53768
			12.5	1.88539	0.950218	1.38908	1.2015	1.23582	1.2344	1.42488		1.33161
			13	1.15526	0.939768	1.19394	1.16668	1.59244	1.35282	1.23655		1.23392
			13.5	0.887961	0.815323	0.858132	1.14566	1.80849	1.28745	1.13661		1.13423
			14	0.826968	0.711373	0.699636	0.875741	1.66905	1.22934	1.09077		1.0147
			14.5	0.841493	0.685705	0.58517	0.890224	1.7228	1.24222	0.916447		0.983437
			15	0.637142	0.623058	0.551949	0.848158	1.41023	1.52287	0.808172		0.91451
			15.5	0.579162	0.614479	0.446059	0.635537	0.947137	1.11235	0.892389		0.74673
			16	0.62671	0.759965	0.592105	0.728457	0.779925	0.998971	0.804455		0.755798
			16.5	0.455137	0.761197	0.492536	0.64098	0.835881	1.08606	0.721569		0.713337
			17	0.477635	0.657661	0.281355	0.595691	0.923963	0.982618	0.607568		0.646642
			17.5	0.485809	0.603915	0.395576	0.796265	0.637481	1.07958	0.666334		0.666423
			18	0.491229	0.429158	0.397385	0.603624	0.649453	1.26584	0.881211		0.673986
			18.5	0.496559	0.38984	0.343564	0.405982	0.460272	1.42891	0.717829		0.606136
			19	0.42895	0.385717	0.325265	0.489489	0.5648	1.13517	0.637249		0.566663
			19.5	0.387327	0.40089	0.255515	0.541552	0.432868	0.786489	0.535656		0.477185
			20	0.488967	0.399691	0.268383	0.511333	0.45536	0.765607	0.454159		0.477643
			20.5	0.569792	0.307025	0.229841	0.386529	0.693371	0.751836	0.410097		0.478356
			21	0.482057	0.274769	0.253432	0.332714	0.616682	0.702966	0.367815		0.432919
			21.5	0.352557	0.24624	0.363889	0.318707	0.566095	0.764642	0.432089		0.434888
			22	0.316773	0.230967	0.316526	0.342802	0.504151	0.710837	0.467783		0.412834
			22.5	0.261387	0.202788	0.243149	0.337904	0.293301	0.602467	0.381649		0.331806
			23	0.208649	0.168207	0.198737	0.348258	0.267272	0.554756	0.334359		0.297177
			23.5	0.189755	0.154956	0.137311	0.259028	0.243635	0.576864	0.390919		0.278924
			24	0.179917	0.137252	0.158753	0.220191	0.247532	0.530979	0.322539		0.256737
			24.5	0.159549	0.151384	0.189848	0.207008	0.244372	0.440701	0.313851		0.243816
			Frequancy(Hz)	1	2	3	4	5	6	7
	REM sleep: theta power	vehicle	6	3.22261	4.94926	3.03791	2.92921	4.45205	3.01848	3.27157
			6.5	5.05186	7.81503	4.65483	3.92685	6.8116	3.75113	3.47947
			7	8.42306	10.4063	6.25089	6.51454	7.98283	6.88962	4.36466
			7.5	9.65059	10.7747	7.81071	7.42025	7.91642	8.60332	4.57607
			8	8.75231	9.35997	7.73193	8.46553	6.96103	7.64423	4.30158
			8.5	7.38648	7.27849	7.27608	8.67154	5.26983	5.54784	3.75777
			9	6.37306	4.83416	5.56232	7.18131	4.1899	4.18484	3.38038
			9.5	5.85774	3.39293	4.24715	5.08489	2.96943	3.45126	2.97312
			SUM	54.7177	58.8108	46.5718	50.1941	46.5531	43.0907	30.1046
			Frequancy(Hz)	1	2	3	4	5	6	7
		CNO	6	1.71823	2.87285	2.95151	3.4003	4.856	2.77342	2.61867
			6.5	3.15911	4.21642	4.66449	4.01374	6.55183	4.40173	3.20753
			7	3.4308	7.52272	7.40192	4.19772	10.4093	5.06487	6.53609
			7.5	5.50126	11.2819	10.2749	7.85787	9.61529	8.0714	8.47375
			8	9.59152	11.5569	7.93242	10.85	8.37095	9.45241	7.61148
			8.5	8.46269	9.53226	7.42237	10.7999	6.06131	6.49593	6.44023
			9	6.48889	6.74291	6.85921	7.91623	5.0089	4.70844	6.38813
			9.5	7.36248	4.17193	5.05161	4.90825	2.56198	4.03373	4.48194
			SUM	45.715	57.8978	52.5585	53.9441	53.4356	45.0019	45.7578
