# Supplementary material for: Striatal adenosine A2A receptor neurons control active-period sleep via parvalbumin neurons in external globus pallidus
Source: eLife. 2017 Oct 12;6:e29055. doi: 10.7554/eLife.29055 (PMC5655138; doi:10.7554/eLife.29055)
Supplement: Figure 6—figure supplement 1—source data 1. [file elife-29055-fig6-figsupp1-data1.xlsx]

## Sheet: Figure 6-figure supplement 1A
Figure 6-figure supplement 1A
	n = 8
	NREM sleep	vehicle	1	2	3	4	5	6	7	8					mean	SEM
		19:00:00	25.02	21.84	16.68	13.02	22.68	21.36	9.18	22.68					19.0575	1.95717
		20:00:00	22.5	21.36	13.86	24.36	23.64	34.5	25.14	6.18					21.4425	2.95524
		21:00:00	23.16	37.32	16.68	21.48	22.14	13.14	16.14	23.64					21.7125	2.60325
		22:00:00	9.36	22.86	18.36	25.86	18.84	31.98	24.48	0					18.9675	3.57278
		23:00:00	19.5	29.52	21.84	16.02	27.48	29.82	5.82	0					18.75	3.8984
		1900-01-01	31.02	25.86	2.82	21.84	25.68	29.52	25.98	19.68					22.8	3.13492
		1900-01-01 01:00:00	18.36	31.86	20.64	17.16	33	12.48	22.98	28.14					23.0775	2.59377
		1900-01-01 02:00:00	22.32	31.02	19.5	34.86	13.5	36.36	23.34	1.32					22.7775	4.13213
		1900-01-01 03:00:00	27.66	12	28.5	31.32	27.84	36	35.16	38.16					29.58	2.88448
		1900-01-01 04:00:00	35.52	39.66	19.98	27.18	21.84	10.14	21.48	29.34					25.6425	3.31196
		1900-01-01 05:00:00	40.14	31.14	19.5	14.82	19.5	31.5	21.84	14.34					24.0975	3.247
		1900-01-01 06:00:00	34.14	24.84	30.48	19.14	23.34	24.36	0	19.68					21.9975	3.61614
		CNO	1	2	3	4	5	6	7	8					mean	SEM
		19:00:00	5.82	0	0.36	3	18	20.16	0	14.64					7.7475	3.0106
		20:00:00	9.84	12.18	5.16	11.82	0	10.14	0	0					6.1425	1.94795
		21:00:00	0	13.02	0	9	0	8.34	0	0					3.795	1.91264
		22:00:00	0	9.66	4.02	5.34	14.82	14.52	0	0					6.045	2.22051
		23:00:00	0	16.02	7.68	13.98	12	34.02	3.66	0					10.92	3.94572
		1900-01-01	29.82	23.52	16.32	18.18	19.98	17.52	30.18	0					19.44	3.36195
		1900-01-01 01:00:00	00:00:00	1900-01-16 03:21:36	1900-01-11 19:40:48	1900-01-17 15:21:36	1900-01-18	1900-01-27	1900-01-26 03:50:24	1900-01-25 12:00:00					17.7825	3.18826
		1900-01-01 02:00:00	26.64	25.98	2.64	25.98	30.84	28.68	30.84	30.66					25.2825	3.32128
		1900-01-01 03:00:00	40.02	29.82	16.5	25.32	29.82	33.48	27.18	19.68					27.7275	2.63855
		1900-01-01 04:00:00	31.02	18	9.66	21	19.32	30	22.5	43.5					24.375	3.63316
		1900-01-01 05:00:00	27	24.48	17.82	34.14	36.18	31.68	16.32	14.16					25.2225	2.99234
		1900-01-01 06:00:00	31.86	33.48	22.98	20.34	18.36	10.68	1.68	0					17.4225	4.43886
	REM sleep	vehicle	1	2	3	4	5	6	7	8					mean	SEM
		19:00:00	4.98	0.84	3.48	0.18	1.5	2.52	0	3.66					2.145	0.638589
		20:00:00	3.84	3.84	1.68	2.16	5.52	3.18	2.52	1.98					3.09	0.452138
		21:00:00	1.86	3.18	0	0.66	1.5	0	0.66	5.82					1.71	0.696583
		22:00:00	1.98	3.48	0	3.66	0	4.32	1.5	0					1.8675	0.632997
		23:00:00	1.98	1.68	0	1.02	0.48	3.66	0	0					1.1025	0.456797
		1900-01-01	4.86	1.68	0	2.52	3.66	4.14	4.5	3.66					3.1275	0.578223
		1900-01-01 01:00:00	0	1.98	0	2.82	0	0.18	1.14	9.66					1.9725	1.16031
		1900-01-01 02:00:00	3.84	1.32	1.32	0.18	0	0.18	1.14	0					0.9975	0.455811
		1900-01-01 03:00:00	2.82	0.84	1.5	0.66	1.02	0	3.48	9.48					2.475	1.08034
		1900-01-01 04:00:00	4.02	0	0	0	0	0	0.84	7.86					1.59	1.02139
		1900-01-01 05:00:00	6	0	0	0.36	0	0.66	0.66	3					1.335	0.752887
		1900-01-01 06:00:00	8.52	0.18	0.66	0	0	0.18	0	7.5					2.13	1.289
		CNO	1	2	3	4	5	6	7	8					mean	SEM
		19:00:00	0.18	0	0	0	1.14	1.86	0	2.82					0.75	0.383685
		20:00:00	1.68	1.32	1.5	1.5	0	1.32	0	0					0.915	0.270891
		21:00:00	0	0.18	0	0	0	0	0	0					0.0225	0.0225
		22:00:00	0	1.86	0	1.14	0	1.68	0	0					0.585	0.294103
		23:00:00	0	0.18	0	0	1.5	6.36	0	0					1.005	0.786627
		1900-01-01	3.18	2.34	0	2.82	1.68	1.32	0.84	0					1.5225	0.428176
		1900-01-01 01:00:00	0	0	0	1.5	0.18	3.66	2.64	5.64					1.7025	0.747247
		1900-01-01 02:00:00	4.32	0.18	0	0	0	3	0.66	7.32					1.935	0.961389
		1900-01-01 03:00:00	5.16	0.36	0	0	0	0.18	1.68	4.68					1.5075	0.771501
		1900-01-01 04:00:00	3	0.36	0	0.36	0	0.36	0.84	11.52					2.055	1.39528
		1900-01-01 05:00:00	3.84	0	0	0.36	0.66	1.02	0.48	1.86					1.0275	0.455034
		1900-01-01 06:00:00	9.48	0.36	0.18	0.36	0	0	0	0					1.2975	1.17027
	wake	vehicle	1	2	3	4	5	6	7	8					mean	SEM
		19:00:00	30	37.32	39.84	46.86	35.82	36.18	50.82	33.66					38.8125	2.43604
		20:00:00	33.66	34.86	44.52	33.48	30.84	22.32	32.34	51.84					35.4825	3.16691
		21:00:00	34.98	19.5	43.32	37.86	36.36	46.86	43.14	30.48					36.5625	3.06862
		22:00:00	48.66	33.66	41.64	30.48	41.16	23.64	34.02	60					39.1575	4.02578
		23:00:00	38.52	28.86	38.16	43.02	31.98	26.52	54.18	60					40.155	4.19546
		1900-01-01	24.18	32.52	57.18	35.64	30.66	26.34	29.52	36.66					34.0875	3.62418
		1900-01-01 01:00:00	41.64	26.16	39.36	40.02	27	47.34	35.82	22.14					34.935	3.13032
		1900-01-01 02:00:00	33.84	27.66	39.18	25.02	46.5	23.52	35.52	58.68					36.24	4.19406
		1900-01-01 03:00:00	29.52	47.16	30	28.02	31.14	24	21.36	12.36					27.945	3.50497
		1900-01-01 04:00:00	20.52	20.34	40.02	32.82	38.16	49.86	37.68	22.86					32.7825	3.78099
		1900-01-01 05:00:00	13.86	28.86	40.5	44.82	40.5	27.84	37.5	42.66					34.5675	3.67478
		1900-01-01 06:00:00	17.34	34.98	28.86	40.86	36.66	35.52	60	32.82					35.88	4.2479
		CNO	1	2	3	4	5	6	7	8					mean	SEM
		19:00:00	54	60	59.64	57	40.86	37.98	60	42.48					51.495	3.33975
		20:00:00	48.48	46.5	53.34	46.68	60	48.48	60	60					52.935	2.19632
		21:00:00	60	46.86	60	51	60	51.66	60	60					56.19	1.92301
		22:00:00	60	48.48	55.98	53.52	45.18	43.86	60	60					53.3775	2.39095
		23:00:00	60	43.86	52.32	46.02	46.5	19.68	56.34	60					48.09	4.63197
		1900-01-01	27	34.14	43.68	39	38.34	41.16	28.98	60					39.0375	3.62534
		1900-01-01 01:00:00	60	43.86	48.18	40.86	41.82	29.34	31.14	28.86					40.5075	3.77974
		1900-01-01 02:00:00	28.98	33.84	57.36	34.02	29.16	28.32	28.5	22.02					32.775	3.75207
		1900-01-01 03:00:00	14.82	29.82	43.5	34.68	30.18	26.34	31.14	35.64					30.765	2.91692
		1900-01-01 04:00:00	25.98	41.64	50.34	38.64	40.68	29.64	36.66	4.98					33.57	4.85983
		1900-01-01 05:00:00	29.16	35.52	42.18	25.5	23.16	27.36	43.14	43.98					33.75	3.01524
		1900-01-01 06:00:00	18.66	26.16	36.84	39.36	41.64	49.32	58.32	60					41.2875	5.12217

## Sheet: Figure 6-figure supplement 1B
Figure 6-figure supplement 1B
	n = 8
	NREM sleep	19:00-23:00		1	2	3	4	5	6	7	8					mean	SEM
			vehicle	80.04	103.38	65.58	84.72	87.3	100.98	74.94	52.5					81.18	6.0371
			CNO	15.66	34.86	9.54	29.16	32.82	53.16	0	14.64					23.73	5.99752
		23:00-7:00		1	2	3	4	5	6	7	8					mean	SEM
			vehicle	228.66	225.9	163.26	182.34	192.18	210.18	156.6	150.66					188.722	10.872
			CNO	186.36	187.44	105.42	176.58	184.5	213.06	158.52	133.5					168.173	12.1651
	REM sleep
		19:00-23:00		1	2	3	4	5	6	7	8					mean	SEM
			vehicle	12.66	11.34	5.16	6.66	8.52	10.02	4.68	11.46					8.8125	1.07567
			CNO	1.86	3.36	1.5	2.64	1.14	4.86	0	2.82					2.2725	0.526551
		23:00-7:00		1	2	3	4	5	6	7	8					mean	SEM
			vehicle	32.04	7.68	3.48	7.56	5.16	9	11.76	41.16					14.73	4.92641
			CNO	28.98	3.78	0.18	5.4	4.02	15.9	7.14	31.02					12.0525	4.23297
	wake
		19:00-23:00		1	2	3	4	5	6	7	8					mean	SEM
			vehicle	147.3	125.34	169.32	148.68	144.18	129	160.32	175.98					150.015	6.33407
			CNO	222.48	201.84	228.96	208.2	206.04	181.98	240	222.48					213.998	6.42786
		23:00-7:00		1	2	3	4	5	6	7	8					mean	SEM
			vehicle	219.42	246.54	313.26	290.22	282.6	260.94	311.58	288.18					276.592	11.4499
			CNO	264.6	288.84	374.4	298.08	291.48	251.16	314.22	315.48					299.782	13.2397

## Sheet: Figure 6-figure supplement 1C
Figure 6-figure supplement 1C
	n = 8
	power density of NREM sleep (%)	vehicle	Frequancy(Hz)	1	2	3	4	5	6	7	8	mean
			0	0.431558	0.34479	0.401698	0.581098	0.473126	0.39458	0.357252	0.30655	0.411332
			0.5	2.18476	1.90579	2.07713	2.79275	2.42112	2.09799	1.81729	1.51059	2.10093
			1	4.51963	3.15175	3.83023	3.34414	4.60827	3.28612	3.42536	2.89286	3.6323
			1.5	5.8736	3.5362	4.79918	3.63731	5.34893	3.661	4.17425	3.71355	4.343
			2	6.36504	3.56302	4.80793	3.58561	4.99128	3.6609	4.05614	3.87802	4.36349
			2.5	5.90452	3.71984	4.54434	3.2466	4.41317	3.44468	3.73374	4.14632	4.14415
			3	5.69441	4.0995	4.36694	3.15316	4.09695	3.34252	3.71319	4.62716	4.13673
			3.5	5.66056	4.4791	4.04175	3.17533	4.05989	3.24775	3.91562	4.75967	4.16746
			4	5.16141	4.4713	3.78088	3.09306	3.96319	3.1514	3.91213	4.4011	3.99181
			4.5	4.48804	4.46035	3.71825	3.2783	3.88523	3.04473	3.88216	4.09889	3.85699
			5	4.11679	4.41245	3.65902	3.50969	3.99675	3.04751	4.00375	3.9032	3.83115
			5.5	3.87827	4.42426	3.62595	3.89866	4.14293	3.29318	4.34103	3.8388	3.93038
			6	3.71209	4.24822	3.65399	4.39494	4.31688	3.64182	4.61092	3.86002	4.05486
			6.5	3.59267	4.15885	3.91126	5.25725	4.50015	4.0048	4.96149	4.1955	4.32275
			7	3.40576	4.13207	3.96716	5.79583	4.79099	4.61376	4.91995	4.37168	4.49965
			7.5	3.16565	3.80947	3.64342	5.53775	4.46175	5.15439	4.51567	4.03483	4.29037
			8	2.87738	3.50024	3.39446	4.97862	3.87463	5.58335	3.89504	3.77061	3.98429
			8.5	2.62439	3.16581	3.2087	4.53309	3.32998	5.76626	3.35408	3.56469	3.69337
			9	2.38134	2.98066	2.90894	3.84299	2.88513	5.10824	2.86095	3.22587	3.27426
			9.5	2.18338	2.70335	2.58169	3.0702	2.43244	4.1647	2.57181	2.77352	2.81014
			10	1.96349	2.49507	2.31699	2.54504	2.07511	3.14651	2.37275	2.58943	2.43805
			10.5	1.85616	2.39656	2.14985	2.10005	1.80545	2.47466	2.08673	2.31906	2.14857
			11	1.69124	2.25916	1.98423	1.86914	1.65295	2.02259	1.98049	2.12034	1.94752
			11.5	1.51112	2.03602	1.86777	1.66077	1.49363	1.7004	1.8051	1.9112	1.74825
			12	1.38753	1.80704	1.77585	1.44992	1.36955	1.49984	1.63142	1.73668	1.58223
			12.5	1.2317	1.67857	1.64176	1.29571	1.23014	1.29917	1.49558	1.56843	1.43013
			13	1.15428	1.57972	1.56032	1.22714	1.14051	1.17414	1.41683	1.42756	1.33506
			13.5	1.06548	1.44368	1.52949	1.13156	1.09711	1.03946	1.28492	1.33542	1.24089
			14	0.958756	1.25399	1.40824	0.992719	1.01634	0.960308	1.16187	1.21499	1.1209
			14.5	0.855893	1.17271	1.26697	0.923368	0.898294	0.855146	1.0593	1.10812	1.01748
			15	0.77285	1.08552	1.17872	0.891977	0.845447	0.815268	1.0334	1.02365	0.955854
			15.5	0.712845	0.958955	1.0548	0.827815	0.746029	0.770125	0.954891	0.949734	0.871899
			16	0.652923	0.819497	0.97792	0.768918	0.688493	0.701009	0.852615	0.888803	0.793772
			16.5	0.588117	0.756004	0.905522	0.718172	0.633231	0.630446	0.780758	0.800914	0.726645
			17	0.535142	0.696452	0.814891	0.664257	0.599339	0.629216	0.721692	0.747602	0.676074
			17.5	0.492504	0.651723	0.740661	0.598025	0.551231	0.608248	0.641208	0.685548	0.621144
			18	0.46377	0.607854	0.66198	0.570367	0.518269	0.581428	0.592243	0.617743	0.576707
			18.5	0.418039	0.546594	0.602325	0.519469	0.47897	0.559642	0.547242	0.558266	0.528818
			19	0.389161	0.503808	0.565783	0.50025	0.450133	0.532964	0.5025	0.512475	0.494634
			19.5	0.364402	0.474747	0.515707	0.489216	0.44145	0.500314	0.471312	0.485358	0.467813
			20	0.349798	0.445222	0.48055	0.468222	0.417853	0.465359	0.428414	0.467444	0.440358
			20.5	0.329828	0.428813	0.441205	0.442249	0.38522	0.437693	0.424519	0.430931	0.415057
			21	0.300783	0.406488	0.409005	0.408484	0.35647	0.416346	0.413499	0.405335	0.389551
			21.5	0.286461	0.369957	0.391126	0.369771	0.327674	0.401915	0.392092	0.377667	0.364583
			22	0.272811	0.353601	0.3651	0.358012	0.322071	0.384988	0.372625	0.361099	0.348788
			22.5	0.259099	0.333876	0.342368	0.332071	0.316828	0.373619	0.344712	0.337117	0.329961
			23	0.244714	0.31523	0.314885	0.326715	0.305789	0.351917	0.330119	0.316211	0.313198
			23.5	0.234454	0.302614	0.288876	0.305332	0.301865	0.336005	0.30788	0.299798	0.297103
			24	0.225777	0.286486	0.266257	0.275391	0.287263	0.317997	0.288345	0.275569	0.277885
			24.5	0.209647	0.267019	0.257941	0.263504	0.254495	0.303579	0.283122	0.254093	0.261675
		CNO	Frequancy(Hz)	1	2	3	4	5	6	7	8	mean
			0	0.362094	0.309944	0.362811	0.689	0.408077	1.03064	0.417393	0.899195	0.559894
			0.5	1.71201	1.51403	1.8001	3.27993	2.0476	5.19364	2.27725	4.11122	2.74197
			1	3.85722	2.53303	3.50951	3.6649	4.16401	3.79834	4.46471	3.84154	3.72916
			1.5	5.80547	3.09865	4.91802	3.52012	5.27111	3.17782	5.12266	4.04731	4.37014
			2	6.25129	3.21158	5.00607	3.41968	5.09952	3.11815	4.67755	4.13386	4.36471
			2.5	6.10155	3.54192	4.44582	3.14658	4.52165	3.04896	4.37807	4.40818	4.19909
			3	6.20763	4.22187	4.31185	3.10589	4.14692	3.01471	4.27065	5.23435	4.31423
			3.5	6.23712	4.87979	4.19124	3.18585	4.24163	2.88423	4.24275	4.78101	4.33045
			4	5.64659	4.98697	4.00669	3.25246	4.23336	2.96971	4.23786	4.15449	4.18602
			4.5	4.78789	4.83899	3.83237	3.2215	4.26587	3.13264	4.15473	3.85297	4.01087
			5	4.23538	4.78893	3.65392	3.33974	4.11049	3.14992	4.0507	3.77382	3.88786
			5.5	3.98417	4.61217	3.64701	3.43115	4.13629	3.26237	3.98092	3.74469	3.84985
			6	3.82056	4.5842	3.73313	3.90283	4.50225	3.70326	4.38905	3.75629	4.04895
			6.5	3.67312	4.59191	3.93026	4.62599	4.98862	4.25628	4.65792	4.0932	4.35216
			7	3.50624	4.31857	3.99015	5.13924	4.60297	4.69322	4.48585	4.0271	4.34542
			7.5	3.24093	3.96952	3.73818	5.26158	3.9934	5.05272	4.18226	3.72745	4.14575
			8	2.9083	3.54247	3.38021	5.2539	3.54856	5.18287	3.71202	3.5036	3.87899
			8.5	2.59623	3.20993	3.04164	5.21957	3.1711	5.07243	3.11811	3.18182	3.57635
			9	2.33266	2.90887	2.80925	4.52948	2.7201	4.25636	2.70254	2.92879	3.14851
			9.5	2.08119	2.64255	2.5572	3.4337	2.31206	3.46352	2.38782	2.61599	2.68675
			10	1.90057	2.43001	2.45509	2.7587	1.98939	2.90514	2.2248	2.33808	2.37522
			10.5	1.7574	2.23694	2.29352	2.31069	1.91611	2.43062	2.02563	2.05387	2.1281
			11	1.51843	2.10113	2.09324	1.91018	1.85816	1.96025	1.83341	1.93984	1.90183
			11.5	1.3475	1.95889	1.89446	1.65974	1.61493	1.64205	1.60838	1.7429	1.68361
			12	1.26133	1.77679	1.78935	1.45619	1.43408	1.52066	1.50519	1.59734	1.54262
			12.5	1.17493	1.65114	1.63855	1.29744	1.28302	1.41933	1.40389	1.44453	1.4141
			13	1.07589	1.50461	1.52554	1.17996	1.19901	1.23695	1.22392	1.29005	1.27949
			13.5	0.996762	1.3395	1.45032	1.05006	1.2233	1.09535	1.06121	1.1904	1.17586
			14	0.902206	1.22897	1.352	0.974861	1.10454	1.02458	1.00839	1.03635	1.07899
			14.5	0.801509	1.09785	1.27224	0.882316	0.913991	0.910104	0.93957	0.947532	0.97064
			15	0.732816	0.961301	1.17594	0.86796	0.85759	0.832817	0.844792	0.889853	0.895384
			15.5	0.667106	0.862216	1.03172	0.80907	0.802279	0.776091	0.779831	0.825327	0.819205
			16	0.615986	0.8145	0.931512	0.746986	0.737671	0.732709	0.725664	0.749899	0.756866
			16.5	0.561765	0.764427	0.845822	0.704661	0.6431	0.664714	0.643488	0.693695	0.690209
			17	0.519873	0.702957	0.754552	0.657875	0.574074	0.630098	0.581535	0.64379	0.633094
			17.5	0.481849	0.638832	0.691666	0.632283	0.53864	0.610734	0.538157	0.590805	0.590371
			18	0.429804	0.594312	0.621443	0.568186	0.526376	0.591208	0.510655	0.537037	0.547378
			18.5	0.400582	0.539774	0.599517	0.532159	0.471967	0.570825	0.482178	0.512497	0.513687
			19	0.382445	0.496135	0.55178	0.509696	0.443704	0.509525	0.449137	0.491956	0.479297
			19.5	0.359998	0.472658	0.513934	0.486874	0.419802	0.493925	0.407238	0.452519	0.450868
			20	0.347971	0.456461	0.486494	0.422251	0.397332	0.492573	0.375126	0.426362	0.425571
			20.5	0.342188	0.433034	0.450152	0.394674	0.371274	0.462446	0.36972	0.386446	0.401242
			21	0.321393	0.413566	0.427632	0.385418	0.334148	0.450088	0.378505	0.370545	0.385162
			21.5	0.296157	0.378478	0.396077	0.377616	0.315136	0.434673	0.369438	0.355219	0.365349
			22	0.281147	0.361659	0.37641	0.340484	0.307085	0.408146	0.343296	0.33304	0.343908
			22.5	0.264843	0.324995	0.34753	0.323806	0.294919	0.384182	0.31936	0.317514	0.322144
			23	0.245132	0.304038	0.32008	0.311036	0.267216	0.356195	0.305323	0.288405	0.299678
			23.5	0.231467	0.289312	0.295286	0.287541	0.240981	0.345591	0.292362	0.263804	0.280793
			24	0.222391	0.28205	0.279911	0.276329	0.220201	0.333778	0.281608	0.243706	0.267497
			24.5	0.210932	0.27758	0.272821	0.261884	0.214373	0.312876	0.257399	0.229834	0.254712
			Frequancy(Hz)	1	2	3	4	5	6	7	8
	NREM sleep: delta power	vehicle	0.5	2.18476	1.90579	2.07713	2.79275	2.42112	2.09799	1.81729	1.51059
			1	4.51963	3.15175	3.83023	3.34414	4.60827	3.28612	3.42536	2.89286
			1.5	5.8736	3.5362	4.79918	3.63731	5.34893	3.661	4.17425	3.71355
			2	6.36504	3.56302	4.80793	3.58561	4.99128	3.6609	4.05614	3.87802
			2.5	5.90452	3.71984	4.54434	3.2466	4.41317	3.44468	3.73374	4.14632
			3	5.69441	4.0995	4.36694	3.15316	4.09695	3.34252	3.71319	4.62716
			3.5	5.66056	4.4791	4.04175	3.17533	4.05989	3.24775	3.91562	4.75967
			SUM	36.2025	24.4552	28.4675	22.9349	29.9396	22.741	24.8356	25.5282
		CNO	Frequancy(Hz)	1	2	3	4	5	6	7	8
			0.5	1.71201	1.51403	1.8001	3.27993	2.0476	5.19364	2.27725	4.11122
			1	3.85722	2.53303	3.50951	3.6649	4.16401	3.79834	4.46471	3.84154
			1.5	5.80547	3.09865	4.91802	3.52012	5.27111	3.17782	5.12266	4.04731
			2	6.25129	3.21158	5.00607	3.41968	5.09952	3.11815	4.67755	4.13386
			2.5	6.10155	3.54192	4.44582	3.14658	4.52165	3.04896	4.37807	4.40818
			3	6.20763	4.22187	4.31185	3.10589	4.14692	3.01471	4.27065	5.23435
			3.5	6.23712	4.87979	4.19124	3.18585	4.24163	2.88423	4.24275	4.78101
			sum	36.1723	23.0009	28.1826	23.3229	29.4925	24.2358	29.4336	30.5575
	n = 8
	power density of REM sleep (%)	vehicle	Frequancy(Hz)	1	2	3	4	5	6	7	8	mean
			0	0.197168	0.289511	0.226415	0.473593	0.436882	0.494669	0.352791	0.194005	0.333129
			0.5	0.800536	1.31709	1.06366	2.54766	2.28425	2.10926	1.81747	0.950752	1.61133
			1	1.14927	1.60466	1.24479	3.13061	4.36363	3.54232	3.75847	1.20998	2.50047
			1.5	1.48557	1.67031	1.1896	3.13424	5.36298	4.16513	4.11577	1.40565	2.81616
			2	1.76562	1.94942	1.33721	3.11984	4.99979	3.82145	3.92924	1.55984	2.8103
			2.5	2.07217	2.06708	1.5898	3.13522	4.17627	4.30839	3.54646	1.91622	2.85145
			3	2.21726	2.36405	1.57776	2.96236	3.89068	3.83446	3.74877	1.85956	2.80686
			3.5	2.36793	2.39234	1.45408	2.93322	4.15334	3.44847	4.12098	1.86299	2.84167
			4	2.24982	2.31958	1.57763	2.92178	3.80088	3.21069	3.98454	1.84441	2.73867
			4.5	2.45529	2.50037	1.74177	3.0521	3.56829	3.20189	4.15105	1.69638	2.79589
			5	3.11468	2.83398	1.99809	3.41305	3.9603	3.0527	4.31472	1.8088	3.06204
			5.5	3.99601	3.57339	2.4772	3.90193	4.05296	3.25936	3.56388	2.13896	3.37046
			6	5.95641	4.58529	3.45646	4.24906	4.39321	3.84236	4.21172	3.35003	4.25557
			6.5	8.51477	5.96513	6.15728	4.89943	4.67053	4.55063	4.8974	5.80325	5.6823
			7	9.40586	7.16416	9.19425	5.69561	4.81787	4.78636	4.70205	8.76327	6.81618
			7.5	7.68327	6.77248	10.2247	5.77599	4.52011	5.06745	4.46176	10.1567	6.83281
			8	6.02023	5.83398	9.30219	5.52676	4.03811	4.94551	3.87099	8.42202	5.99497
			8.5	4.21697	4.89337	6.5299	5.78853	3.46019	4.82202	3.19399	6.1539	4.88236
			9	3.36844	4.12582	4.26647	4.58287	2.92829	4.24434	2.72529	5.17964	3.92765
			9.5	2.79586	3.351	3.37839	3.86775	2.48265	3.3177	2.3545	3.85521	3.17538
			10	2.39966	2.78185	2.76209	3.26148	2.19933	2.9813	2.31417	2.64206	2.66774
			10.5	2.25499	2.3797	2.12101	2.58477	1.99704	2.42106	1.95685	2.31282	2.25353
			11	1.97528	2.05245	1.80466	1.96474	1.71785	2.0002	1.84765	2.09622	1.93238
			11.5	1.7601	1.89094	1.51449	1.46614	1.40038	1.64474	1.9448	1.84719	1.6836
			12	1.50309	1.73965	1.36006	1.32528	1.33013	1.48418	1.84949	1.71224	1.53801
			12.5	1.32197	1.49694	1.34364	1.11614	1.27213	1.22347	1.49354	1.43769	1.33819
			13	1.27155	1.34661	1.12195	1.05703	1.15299	1.24111	1.61899	1.16892	1.24739
			13.5	1.20503	1.36009	1.01315	0.992659	1.03701	1.19639	1.69168	1.17373	1.20872
			14	1.17882	1.32868	1.02753	0.882673	0.956158	0.984879	1.36658	1.10567	1.10387
			14.5	1.08277	1.17625	1.16762	0.816969	0.834183	0.78603	1.14442	1.11776	1.01575
			15	1.09455	1.13667	1.32054	0.758704	0.765199	0.776781	1.00888	1.14082	1.00027
			15.5	1.12351	1.07259	1.32752	0.737517	0.687362	0.763102	1.00922	1.08274	0.975444
			16	1.01632	0.968989	1.12332	0.68919	0.688707	0.75432	0.993087	1.01123	0.905646
			16.5	0.888574	1.01237	0.985874	0.591981	0.700754	0.667907	0.863989	0.868062	0.822439
			17	0.792338	0.952426	0.872892	0.620229	0.608747	0.629469	0.616658	0.892767	0.748191
			17.5	0.731883	0.980708	0.841578	0.583336	0.602349	0.586775	0.625165	0.818637	0.721304
			18	0.756308	1.10068	0.868359	0.546682	0.639777	0.537715	0.604774	0.780002	0.729287
			18.5	0.650733	0.947041	0.836668	0.49245	0.501922	0.528043	0.487787	0.720064	0.645588
			19	0.594193	0.831438	0.784204	0.45751	0.470052	0.531048	0.479093	0.671754	0.602412
			19.5	0.548077	0.79581	0.704907	0.462196	0.494583	0.497314	0.533786	0.601696	0.579796
			20	0.500843	0.736017	0.573126	0.449907	0.473138	0.447702	0.560263	0.565577	0.538322
			20.5	0.497953	0.676687	0.586969	0.38949	0.382439	0.41936	0.467279	0.561045	0.497653
			21	0.460803	0.594456	0.614773	0.402411	0.372983	0.454519	0.373621	0.559468	0.479129
			21.5	0.441887	0.543141	0.579815	0.400093	0.351502	0.429399	0.337388	0.508431	0.448957
			22	0.402976	0.499166	0.558452	0.359966	0.342649	0.384671	0.337966	0.46884	0.419336
			22.5	0.383177	0.428138	0.505088	0.346595	0.379805	0.390724	0.34707	0.46746	0.406007
			23	0.355224	0.398554	0.423037	0.288203	0.344662	0.339533	0.321945	0.436381	0.363442
			23.5	0.341196	0.381556	0.439579	0.283598	0.303764	0.297423	0.313339	0.407971	0.346053
			24	0.326052	0.402429	0.446959	0.27261	0.330917	0.29668	0.334998	0.36667	0.347164
			24.5	0.307022	0.414975	0.382482	0.287851	0.300279	0.279009	0.33367	0.324525	0.328727
		CNO	Frequancy(Hz)	1	2	3	4	5	6	7	8	mean
			0	0.213758	0.241115	0.220933	0.449365	0.289176	0.338599	0.297554	1.2018	0.406538
			0.5	0.930518	1.19575	1.08789	2.57162	1.36059	1.6692	1.81535	8.70888	2.41747
			1	1.24444	1.5999	1.45734	3.30594	2.56365	2.45673	3.64988	2.86991	2.39347
			1.5	1.3641	1.72635	1.47673	3.3007	3.36301	2.70457	4.6514	1.1659	2.46909
			2	1.54543	1.74586	1.56102	3.32954	3.51869	2.99868	4.20176	1.12476	2.50322
			2.5	1.69059	2.01992	1.77209	2.93082	3.61641	2.99629	3.59791	1.58216	2.52577
			3	2.09441	2.556	1.82692	3.10045	3.84802	2.93229	3.88135	1.97398	2.77668
			3.5	2.34709	2.63371	1.87085	3.03344	3.43061	3.11241	4.07376	1.93747	2.80492
			4	2.27118	2.52734	1.73015	2.93859	3.4593	3.46128	3.8261	1.57334	2.72341
			4.5	2.3738	2.95045	1.58711	3.09286	3.68901	3.20131	3.82876	1.57586	2.78739
			5	2.88342	2.91929	1.75747	3.55073	3.94225	3.50065	4.15496	1.72983	3.05482
			5.5	3.74868	3.31712	2.22315	3.5159	4.70553	3.56946	4.04074	2.07647	3.39963
			6	6.27208	4.46484	3.21412	4.95156	5.05784	3.96609	4.39578	3.00363	4.41574
			6.5	9.49359	6.25418	5.32623	6.17301	5.38616	4.02434	4.91844	5.36668	5.86783
			7	10.8031	8.39782	9.50296	6.79404	5.50745	4.11456	5.23722	8.99281	7.41875
			7.5	9.30135	7.93039	10.2366	6.8183	4.96838	5.13022	5.54254	11.2756	7.65041
			8	6.48977	5.99252	9.36618	5.3872	4.41145	5.00398	4.52408	8.68417	6.23242
			8.5	4.25856	4.2915	7.18869	4.09288	3.64436	5.00201	3.78274	5.29313	4.69423
			9	3.00913	3.56514	4.91638	3.22759	3.27754	5.3817	3.13106	3.3892	3.73722
			9.5	2.43651	3.04737	3.63455	2.92204	2.96787	4.64302	2.47722	2.76537	3.11174
			10	2.03992	2.39933	2.8452	2.28413	2.44848	3.53048	2.22562	2.53016	2.53791
			10.5	1.83508	2.42564	1.97466	2.05619	2.21215	3.01193	2.04234	2.30301	2.23262
			11	1.73907	2.65841	1.70088	1.71657	2.0445	2.58192	1.81735	1.78134	2.00501
			11.5	1.48592	2.06428	1.61828	1.42566	1.80306	2.06283	1.53931	1.23496	1.65429
			12	1.24162	1.68274	1.28461	1.34699	1.52321	1.70438	1.25714	1.18274	1.40293
			12.5	1.20484	1.72389	1.23663	1.13027	1.37205	1.35845	1.13795	1.15242	1.28956
			13	1.16501	1.49558	1.18123	1.15035	1.44814	1.38472	1.25416	0.906761	1.24824
			13.5	1.15041	1.37376	1.02315	1.15066	1.40358	1.22144	1.24818	0.920381	1.18645
			14	1.1578	1.31208	1.01616	1.03738	1.15764	1.04425	1.10508	0.889073	1.08993
			14.5	1.08189	1.13326	0.991038	0.956888	1.1109	0.931785	1.05521	0.904554	1.02069
			15	0.966923	1.0426	0.978328	0.935801	1.09625	0.889865	0.903897	1.0226	0.979533
			15.5	0.882529	0.915386	1.03474	0.825466	0.914141	0.82668	0.804449	0.905005	0.888549
			16	0.826077	0.993396	0.8701	0.787532	0.746872	0.794714	0.699632	0.710722	0.803631
			16.5	0.783074	0.951055	0.92468	0.725143	0.711363	0.806186	0.658867	0.642264	0.775329
			17	0.782573	0.782862	0.915386	0.712696	0.669584	0.70953	0.577535	0.644817	0.724373
			17.5	0.706776	0.704273	0.771999	0.682644	0.578629	0.575609	0.486009	0.601747	0.638461
			18	0.679517	0.706566	0.76159	0.558333	0.599662	0.550717	0.437884	0.508094	0.600296
			18.5	0.62879	0.701522	0.797557	0.493071	0.508893	0.559264	0.497266	0.460216	0.580822
			19	0.572706	0.632094	0.760843	0.498548	0.504002	0.541956	0.469916	0.523342	0.562926
			19.5	0.525778	0.605805	0.650758	0.492631	0.534467	0.480902	0.444319	0.475197	0.526232
			20	0.510312	0.564608	0.546015	0.43949	0.474909	0.482016	0.43002	0.495076	0.492806
			20.5	0.4572	0.521865	0.496859	0.417331	0.423886	0.477453	0.364027	0.481908	0.455066
			21	0.410719	0.506649	0.476816	0.439994	0.426789	0.457209	0.343995	0.399003	0.432647
			21.5	0.410455	0.477312	0.505076	0.365118	0.440329	0.441695	0.38481	0.351882	0.422085
			22	0.372707	0.476921	0.518981	0.34496	0.42405	0.474265	0.354269	0.326681	0.411604
			22.5	0.331871	0.414118	0.471851	0.342211	0.355662	0.45031	0.29663	0.297636	0.370036
			23	0.321727	0.384456	0.441876	0.33321	0.30761	0.414887	0.288461	0.298279	0.348813
			23.5	0.324994	0.369572	0.418518	0.310508	0.279284	0.387081	0.286023	0.261127	0.329638
			24	0.335962	0.317132	0.432097	0.274473	0.240114	0.327971	0.287921	0.259562	0.309404
			24.5	0.29618	0.28628	0.396761	0.279164	0.232501	0.312127	0.273148	0.238547	0.289338
			Frequancy(Hz)	1	2	3	4	5	6	7	8
	REM sleep: theta power	vehicle	6	5.95641	4.58529	3.45646	4.24906	4.39321	3.84236	4.21172	3.35003
			6.5	8.51477	5.96513	6.15728	4.89943	4.67053	4.55063	4.8974	5.80325
			7	9.40586	7.16416	9.19425	5.69561	4.81787	4.78636	4.70205	8.76327
			7.5	7.68327	6.77248	10.2247	5.77599	4.52011	5.06745	4.46176	10.1567
			8	6.02023	5.83398	9.30219	5.52676	4.03811	4.94551	3.87099	8.42202
			8.5	4.21697	4.89337	6.5299	5.78853	3.46019	4.82202	3.19399	6.1539
			9	3.36844	4.12582	4.26647	4.58287	2.92829	4.24434	2.72529	5.17964
			9.5	2.79586	3.351	3.37839	3.86775	2.48265	3.3177	2.3545	3.85521
			SUM	47.9618	42.6912	52.5097	40.386	31.311	35.5764	30.4177	51.684
		CNO	Frequancy(Hz)	1	2	3	4	5	6	7	8
			6	6.27208	4.46484	3.21412	4.95156	5.05784	3.96609	4.39578	3.00363
			6.5	9.49359	6.25418	5.32623	6.17301	5.38616	4.02434	4.91844	5.36668
			7	10.8031	8.39782	9.50296	6.79404	5.50745	4.11456	5.23722	8.99281
			7.5	9.30135	7.93039	10.2366	6.8183	4.96838	5.13022	5.54254	11.2756
			8	6.48977	5.99252	9.36618	5.3872	4.41145	5.00398	4.52408	8.68417
			8.5	4.25856	4.2915	7.18869	4.09288	3.64436	5.00201	3.78274	5.29313
			9	3.00913	3.56514	4.91638	3.22759	3.27754	5.3817	3.13106	3.3892
			9.5	2.43651	3.04737	3.63455	2.92204	2.96787	4.64302	2.47722	2.76537
			SUM	52.0641	43.9438	53.3857	40.3666	35.2211	37.2659	34.0091	48.7705
	n = 8
	power density of wake(%)	vehicle	Frequancy(Hz)	1	2	3	4	5	6	7	8	mean
			0	0.389471	0.392458	0.350237	0.573168	1.3481	0.484245	0.401089	0.40095	0.542464
			0.5	2.02284	1.93321	1.70219	2.84523	5.82121	3.80724	2.06645	1.92236	2.76509
			1	2.56268	2.35586	2.10597	3.66184	7.14458	3.19081	3.86434	2.37719	3.40791
			1.5	2.56312	2.2505	2.22813	3.86252	5.22696	3.02583	4.42115	2.2602	3.2298
			2	2.64985	2.18877	2.22411	3.76992	4.46567	3.14018	4.07183	2.20897	3.08991
			2.5	2.68431	2.28221	2.25572	3.52759	4.09799	3.07758	3.75821	2.17511	2.98234
			3	2.91122	2.58117	2.46782	3.41874	3.86849	2.80541	3.71798	2.23129	3.00026
			3.5	3.51854	2.92243	2.89067	3.34836	3.75846	2.64562	3.63728	2.2559	3.12216
			4	4.58519	3.57143	3.58727	3.35717	3.7283	2.65597	3.84981	2.32262	3.45722
			4.5	4.70081	4.33561	4.24426	3.4332	3.44269	2.73	3.93802	2.44947	3.65926
			5	4.50515	4.20683	4.57525	3.50228	3.46801	2.86962	4.20022	2.67973	3.75088
			5.5	4.79118	4.29823	4.66223	3.68818	3.74011	3.05427	4.34165	3.119	3.96186
			6	5.33655	4.841	5.03026	4.00894	3.84024	3.45324	4.63788	3.86074	4.37611
			6.5	5.77146	5.2779	5.21029	4.71468	4.18673	4.13749	4.93504	4.77296	4.87582
			7	5.78261	5.56773	5.36768	5.27258	4.42997	4.56779	4.80192	5.59909	5.17367
			7.5	5.42067	5.53922	5.51242	5.11064	4.27667	4.96441	4.36145	6.16393	5.16868
			8	5.01129	5.45957	5.46039	4.95282	3.97806	5.62128	3.76061	6.19201	5.0545
			8.5	4.23892	5.02405	4.83611	4.263	3.55972	5.94934	3.2142	6.12198	4.65092
			9	3.45549	4.42079	4.01898	3.57074	2.98878	5.63738	2.92177	5.54528	4.0699
			9.5	2.78759	3.63916	3.1326	3.06069	2.37202	4.77067	2.63731	5.14406	3.44301
			10	2.20711	2.86182	2.50512	2.54061	1.87714	3.61719	2.35359	4.12756	2.76127
			10.5	1.81022	2.30519	1.99857	2.24606	1.62011	2.685	2.16476	3.11646	2.2433
			11	1.5507	1.87529	1.74515	1.87845	1.40631	2.15993	1.98761	2.44628	1.88121
			11.5	1.38431	1.61594	1.52869	1.63865	1.27673	1.8169	1.85772	1.84467	1.62045
			12	1.22555	1.36173	1.39362	1.53318	1.19901	1.47535	1.64089	1.45634	1.41071
			12.5	1.1407	1.15095	1.2651	1.3319	1.08523	1.26686	1.45494	1.20959	1.23816
			13	1.05775	1.01819	1.17829	1.23402	0.996861	1.13131	1.30654	1.09367	1.12708
			13.5	0.975028	0.955719	1.11869	1.13759	0.878434	1.04954	1.21275	1.00048	1.04103
			14	0.890335	0.938641	1.07553	1.08244	0.808703	0.958443	1.13555	0.940087	0.978716
			14.5	0.80895	0.895222	1.04261	1.02971	0.779729	0.870251	1.07661	0.852407	0.919436
			15	0.775809	0.808907	0.972364	0.975336	0.697884	0.780642	0.978625	0.777941	0.845938
			15.5	0.761775	0.749074	0.919539	0.911403	0.631419	0.720818	0.88921	0.724978	0.788527
			16	0.727954	0.764024	0.891673	0.809489	0.610511	0.689428	0.797141	0.692828	0.747881
			16.5	0.696106	0.739882	0.836726	0.73601	0.554783	0.693322	0.745887	0.697062	0.712472
			17	0.670406	0.703705	0.785196	0.706313	0.546032	0.654214	0.677864	0.688483	0.679027
			17.5	0.637671	0.696581	0.770901	0.670332	0.52706	0.629103	0.635036	0.672792	0.654935
			18	0.621975	0.690958	0.727641	0.616401	0.498211	0.584887	0.579526	0.682593	0.625274
			18.5	0.611965	0.657667	0.71209	0.556523	0.442978	0.555106	0.542931	0.6632	0.592807
			19	0.570502	0.627341	0.690334	0.522518	0.409351	0.550432	0.480955	0.638673	0.561263
			19.5	0.541072	0.578457	0.667294	0.486484	0.393602	0.514517	0.462009	0.64176	0.535649
			20	0.516108	0.548732	0.6213	0.446863	0.364063	0.500313	0.429679	0.620465	0.50594
			20.5	0.501035	0.5408	0.591094	0.42152	0.355079	0.474484	0.393586	0.603757	0.485169
			21	0.498645	0.535431	0.573747	0.392004	0.32756	0.426681	0.391401	0.588864	0.466792
			21.5	0.50169	0.517754	0.544228	0.352559	0.301728	0.422298	0.368933	0.551811	0.445125
			22	0.485407	0.511098	0.55165	0.328243	0.297457	0.407494	0.353966	0.516433	0.431468
			22.5	0.46817	0.493331	0.520639	0.318709	0.302315	0.383762	0.351899	0.500586	0.417426
			23	0.438348	0.458897	0.499656	0.317664	0.286181	0.371936	0.334976	0.498093	0.400719
			23.5	0.422743	0.445695	0.490088	0.297754	0.277105	0.36022	0.304395	0.480595	0.384824
			24	0.414959	0.443954	0.469692	0.278917	0.261724	0.340754	0.28703	0.444855	0.367736
			24.5	0.398055	0.420886	0.45019	0.260092	0.243958	0.32045	0.265798	0.423833	0.347908
		CNO	Frequancy(Hz)	1	2	3	4	5	6	7	8	mean
			0	0.43912	0.428127	0.385513	1.07886	0.414535	1.27309	0.42195	1.55455	0.749468
			0.5	2.09076	1.86425	1.92736	4.49702	2.16951	5.41565	2.07747	9.38102	3.67788
			1	2.59897	2.23142	2.27156	3.82295	4.08271	4.46661	3.86306	5.82659	3.64548
			1.5	2.50752	2.28009	2.18466	3.53013	4.91498	3.05012	4.69299	3.42885	3.32367
			2	2.45697	2.30057	2.14844	3.28868	4.47212	2.82566	4.19122	2.86524	3.06861
			2.5	2.49338	2.45366	2.12825	3.0147	3.95207	2.84346	4.02448	2.55328	2.93291
			3	2.84905	2.97246	2.03006	2.8351	3.9031	2.66612	4.00297	2.42974	2.96107
			3.5	3.84744	3.59633	2.14437	2.77307	4.04345	2.54254	3.92553	2.48754	3.17003
			4	5.09741	4.49086	2.44963	2.72606	4.15423	2.49448	3.90223	2.53138	3.48079
			4.5	4.94	5.25699	2.81899	2.88446	4.01222	2.53001	4.05007	2.4562	3.61862
			5	4.09653	4.81022	3.06472	3.01863	4.10003	2.57605	4.03809	2.3843	3.51107
			5.5	4.257	4.50445	3.41699	3.41317	4.21777	2.8387	4.12023	2.66285	3.6789
			6	4.99322	5.00891	4.13333	4.19015	4.63684	3.35014	4.3714	3.27696	4.24512
			6.5	5.47343	5.14101	5.11129	5.20353	5.06325	4.1326	4.95903	4.07784	4.89525
			7	5.71171	4.87785	6.01651	5.77648	5.08871	4.79053	5.27845	4.74941	5.28621
			7.5	5.86373	5.08371	6.65893	5.86667	4.55613	5.25311	5.00532	4.97645	5.40801
			8	5.53552	5.10287	6.98546	5.60489	4.09185	5.37626	4.32203	4.98433	5.2504
			8.5	4.78914	4.56131	6.6811	4.98509	3.45735	5.36031	3.61047	4.92265	4.79593
			9	3.63333	3.95186	5.35279	4.31997	2.78376	4.73782	2.86157	4.5193	4.02005
			9.5	2.75588	3.13022	3.9014	3.48519	2.40549	4.0026	2.44317	3.78506	3.23863
			10	2.15052	2.50812	2.9857	2.83646	2.06903	3.40004	2.16726	2.98809	2.63815
			10.5	1.71264	2.14705	2.34969	2.15855	1.83416	2.69929	1.93807	2.3003	2.14247
			11	1.44691	1.87962	1.90318	1.69832	1.68381	2.19257	1.75286	1.74476	1.78775
			11.5	1.34205	1.68897	1.58808	1.41985	1.55942	1.82198	1.56289	1.4526	1.55448
			12	1.22539	1.39114	1.41315	1.3071	1.45165	1.50719	1.44721	1.28443	1.37841
			12.5	1.11698	1.17505	1.25097	1.2026	1.28543	1.36535	1.2352	1.06829	1.21248
			13	0.993233	1.04367	1.17899	1.05621	1.15275	1.23542	1.10283	0.977385	1.09256
			13.5	0.905874	0.921768	1.11712	0.983868	1.03474	1.09794	1.00583	0.880251	0.993424
			14	0.851213	0.808774	1.04981	0.891153	1.00334	0.962159	0.960715	0.782443	0.913701
			14.5	0.8156	0.766677	0.982467	0.807074	0.957262	0.896481	0.894085	0.738553	0.857275
			15	0.751408	0.768464	0.887337	0.779698	0.860018	0.833032	0.82173	0.668393	0.79626
			15.5	0.718085	0.767227	0.837242	0.725997	0.755185	0.743989	0.759348	0.629752	0.742103
			16	0.709084	0.748685	0.778086	0.670109	0.708667	0.686118	0.706656	0.601105	0.701064
			16.5	0.693731	0.738458	0.738235	0.623319	0.674894	0.650951	0.672368	0.57562	0.670947
			17	0.690941	0.699399	0.706174	0.595896	0.6028	0.642407	0.618106	0.577046	0.641596
			17.5	0.643211	0.636156	0.684872	0.557597	0.571831	0.604935	0.581534	0.561591	0.605216
			18	0.613651	0.617763	0.676905	0.529312	0.536164	0.55053	0.545604	0.568637	0.579821
			18.5	0.583298	0.586783	0.652154	0.502149	0.489832	0.544105	0.519932	0.548865	0.55339
			19	0.551531	0.57239	0.634437	0.472449	0.459865	0.534184	0.499944	0.514573	0.529922
			19.5	0.531274	0.564244	0.625912	0.442691	0.431805	0.504598	0.448503	0.481829	0.503857
			20	0.524023	0.563657	0.608341	0.425036	0.411904	0.476914	0.408079	0.471087	0.48613
			20.5	0.511657	0.543716	0.576983	0.404302	0.397332	0.447917	0.397491	0.45667	0.467009
			21	0.483449	0.524032	0.563814	0.391066	0.378909	0.447707	0.396741	0.436904	0.452828
			21.5	0.466645	0.505899	0.55508	0.371359	0.36748	0.437139	0.409917	0.440768	0.444286
			22	0.450293	0.485317	0.521581	0.352144	0.339436	0.420871	0.387474	0.433327	0.423805
			22.5	0.445733	0.49419	0.5218	0.333896	0.322826	0.389356	0.364415	0.42455	0.412096
			23	0.429693	0.486133	0.49601	0.306559	0.312454	0.364568	0.34503	0.412296	0.394093
			23.5	0.411668	0.458886	0.449778	0.288869	0.302339	0.353054	0.313959	0.392296	0.371356
			24	0.406169	0.440667	0.437839	0.28194	0.278028	0.338312	0.299692	0.374803	0.357181
			24.5	0.393942	0.41993	0.416938	0.269622	0.246524	0.325041	0.274789	0.359255	0.338255
			Frequancy(Hz)	1	2	3	4	5	6	7	8
	wake: alpha power	vehicle	12	1.22555	1.36173	1.39362	1.53318	1.19901	1.47535	1.64089	1.45634
			12.5	1.1407	1.15095	1.2651	1.3319	1.08523	1.26686	1.45494	1.20959
			13	1.05775	1.01819	1.17829	1.23402	0.996861	1.13131	1.30654	1.09367
			13.5	0.975028	0.955719	1.11869	1.13759	0.878434	1.04954	1.21275	1.00048
			SUM	4.39903	4.48659	4.9557	5.23667	4.15953	4.92305	5.61511	4.76008
			Frequancy(Hz)	1	2	3	4	5	6	7	8
		CNO	12	1.22539	1.39114	1.41315	1.3071	1.45165	1.50719	1.44721	1.28443
			12.5	1.11698	1.17505	1.25097	1.2026	1.28543	1.36535	1.2352	1.06829
			13	0.993233	1.04367	1.17899	1.05621	1.15275	1.23542	1.10283	0.977385
			13.5	0.905874	0.921768	1.11712	0.983868	1.03474	1.09794	1.00583	0.880251
			SUM	4.24147	4.53164	4.96022	4.54978	4.92457	5.20589	4.79106	4.21035
			Frequancy(Hz)	1	2	3	4	5	6	7	8
	wake: beta power	vehicle	15	0.775809	0.808907	0.972364	0.975336	0.697884	0.780642	0.978625	0.777941
			15.5	0.761775	0.749074	0.919539	0.911403	0.631419	0.720818	0.88921	0.724978
			16	0.727954	0.764024	0.891673	0.809489	0.610511	0.689428	0.797141	0.692828
			16.5	0.696106	0.739882	0.836726	0.73601	0.554783	0.693322	0.745887	0.697062
			17	0.670406	0.703705	0.785196	0.706313	0.546032	0.654214	0.677864	0.688483
			17.5	0.637671	0.696581	0.770901	0.670332	0.52706	0.629103	0.635036	0.672792
			18	0.621975	0.690958	0.727641	0.616401	0.498211	0.584887	0.579526	0.682593
			18.5	0.611965	0.657667	0.71209	0.556523	0.442978	0.555106	0.542931	0.6632
			19	0.570502	0.627341	0.690334	0.522518	0.409351	0.550432	0.480955	0.638673
			19.5	0.541072	0.578457	0.667294	0.486484	0.393602	0.514517	0.462009	0.64176
			20	0.516108	0.548732	0.6213	0.446863	0.364063	0.500313	0.429679	0.620465
			20.5	0.501035	0.5408	0.591094	0.42152	0.355079	0.474484	0.393586	0.603757
			21	0.498645	0.535431	0.573747	0.392004	0.32756	0.426681	0.391401	0.588864
			21.5	0.50169	0.517754	0.544228	0.352559	0.301728	0.422298	0.368933	0.551811
			22	0.485407	0.511098	0.55165	0.328243	0.297457	0.407494	0.353966	0.516433
			22.5	0.46817	0.493331	0.520639	0.318709	0.302315	0.383762	0.351899	0.500586
			23	0.438348	0.458897	0.499656	0.317664	0.286181	0.371936	0.334976	0.498093
			23.5	0.422743	0.445695	0.490088	0.297754	0.277105	0.36022	0.304395	0.480595
			24	0.414959	0.443954	0.469692	0.278917	0.261724	0.340754	0.28703	0.444855
			24.5	0.398055	0.420886	0.45019	0.260092	0.243958	0.32045	0.265798	0.423833
			SUM	11.2604	11.9332	13.286	10.4051	8.329	10.3809	10.2708	12.1096
			Frequancy(Hz)	1	2	3	4	5	6	7	8
		CNO	15	0.751408	0.768464	0.887337	0.779698	0.860018	0.833032	0.82173	0.668393
			15.5	0.718085	0.767227	0.837242	0.725997	0.755185	0.743989	0.759348	0.629752
			16	0.709084	0.748685	0.778086	0.670109	0.708667	0.686118	0.706656	0.601105
			16.5	0.693731	0.738458	0.738235	0.623319	0.674894	0.650951	0.672368	0.57562
			17	0.690941	0.699399	0.706174	0.595896	0.6028	0.642407	0.618106	0.577046
			17.5	0.643211	0.636156	0.684872	0.557597	0.571831	0.604935	0.581534	0.561591
			18	0.613651	0.617763	0.676905	0.529312	0.536164	0.55053	0.545604	0.568637
			18.5	0.583298	0.586783	0.652154	0.502149	0.489832	0.544105	0.519932	0.548865
			19	0.551531	0.57239	0.634437	0.472449	0.459865	0.534184	0.499944	0.514573
			19.5	0.531274	0.564244	0.625912	0.442691	0.431805	0.504598	0.448503	0.481829
			20	0.524023	0.563657	0.608341	0.425036	0.411904	0.476914	0.408079	0.471087
			20.5	0.511657	0.543716	0.576983	0.404302	0.397332	0.447917	0.397491	0.45667
			21	0.483449	0.524032	0.563814	0.391066	0.378909	0.447707	0.396741	0.436904
			21.5	0.466645	0.505899	0.55508	0.371359	0.36748	0.437139	0.409917	0.440768
			22	0.450293	0.485317	0.521581	0.352144	0.339436	0.420871	0.387474	0.433327
			22.5	0.445733	0.49419	0.5218	0.333896	0.322826	0.389356	0.364415	0.42455
			23	0.429693	0.486133	0.49601	0.306559	0.312454	0.364568	0.34503	0.412296
			23.5	0.411668	0.458886	0.449778	0.288869	0.302339	0.353054	0.313959	0.392296
			24	0.406169	0.440667	0.437839	0.28194	0.278028	0.338312	0.299692	0.374803
			24.5	0.393942	0.41993	0.416938	0.269622	0.246524	0.325041	0.274789	0.359255
			SUM	11.0095	11.622	12.3695	9.32401	9.44829	10.2957	9.77131	9.92937
